# Supplementary material for: Mouse models of 17q21.31 microdeletion and microduplication syndromes highlight the importance of Kansl1 for cognition
Source: PLoS Genet. 2017 Jul 13;13(7):e1006886. doi: 10.1371/journal.pgen.1006886 (PMC5531616; doi:10.1371/journal.pgen.1006886)
Supplement: S5 Table — (TXT) [file pgen.1006886.s014.txt]

CLUSTER 1 (19 elements) 
GO Term   p-val   bonferroni corr.  benjamini corr.    counts  expected  fold_enrichment    GOname definition 
GO:0048513	3.40e-15	7.20e-11	4.21e-09	58 / 2860	19.50	2.97	organ development	 *****  Development of a tissue or tissues that work together to perform a specific function or functions. Development pertains to the process whose specific outcome is the progression of a structure over time, from its formation to the mature structure. Organs are commonly observed as visibly distinct structures, but may also exist as loosely associated clusters of cells that work together to perform a specific function or functions." [GOC:dph, GOC:jid]...
GO:0009653	4.21e-15	8.92e-11	4.21e-09	52 / 2340	15.95	3.26	anatomical structure morphogenesis	 *****  The process in which anatomical structures are generated and organized. Morphogenesis pertains to the creation of form." [GOC:go_curators, ISBN:0521436125]...
GO:0048731	1.18e-14	2.50e-10	7.88e-09	69 / 4027	27.46	2.51	system development	 *****  The process whose specific outcome is the progression of an organismal system over time, from its formation to the mature structure. A system is a regularly interacting or interdependent group of organs or tissues that work together to carry out a given biological process." [GOC:dph, GOC:jid]...
GO:0032502	5.52e-14	1.17e-09	2.76e-08	80 / 5369	36.60	2.19	developmental process	 *****  A biological process whose specific outcome is the progression of an integrated living unit: an anatomical structure (which may be a subcellular structure, cell, tissue, or organ), or organism over time from an initial condition to a later condition." [GOC:isa_complete]...
GO:0048856	6.93e-14	1.47e-09	2.77e-08	75 / 4822	32.88	2.28	anatomical structure development	 *****  The biological process whose specific outcome is the progression of an anatomical structure from an initial condition to its mature state. This process begins with the formation of the structure and ends with the mature structure, whatever form that may be including its natural destruction. An anatomical structure is any biological entity that occupies space and is distinguished from its surroundings. Anatomical structures can be macroscopic such as a carpel, or microscopic such as an acrosome." [GO_REF:0000021, GOC:mtg_15jun06]...
GO:0007275	9.99e-14	2.12e-09	3.33e-08	73 / 4633	31.59	2.31	multicellular organismal development	 *****  The biological process whose specific outcome is the progression of a multicellular organism over time from an initial condition (e.g. a zygote or a young adult) to a later condition (e.g. a multicellular animal or an aged adult)." [GOC:dph, GOC:ems, GOC:isa_complete, GOC:tb]...
GO:0030154	1.39e-13	2.95e-09	3.48e-08	62 / 3504	23.89	2.60	cell differentiation	 *****  The process in which relatively unspecialized cells, e.g. embryonic or regenerative cells, acquire specialized structural and/or functional features that characterize the cells, tissues, or organs of the mature organism or some other relatively stable phase of the organism's life history. Differentiation includes the processes involved in commitment of a cell to a specific fate and its subsequent development to the mature state." [ISBN:0198506732]...
GO:0048869	3.23e-13	6.84e-09	7.18e-08	63 / 3671	25.03	2.52	cellular developmental process	 *****  A biological process whose specific outcome is the progression of a cell over time from an initial condition to a later condition." [GOC:isa_complete]...
GO:0044767	9.17e-13	1.94e-08	1.67e-07	77 / 5291	36.07	2.13	single-organism developmental process	 *****  A biological process whose specific outcome is the progression of an integrated living unit: an anatomical structure (which may be a subcellular structure, cell, tissue, or organ), or organism over time from an initial condition to a later condition, involving only one organism." [GOC:jl]...
GO:0044707	1.63e-10	3.45e-06	1.16e-05	86 / 6966	47.49	1.81	single-multicellular organism process	 *****  A biological process occurring within a single, multicellular organism." [GOC:jl]...
GO:0032501	4.45e-10	9.42e-06	2.70e-05	87 / 7223	49.24	1.77	multicellular organismal process	 *****  Any biological process, occurring at the level of a multicellular organism, pertinent to its function." [GOC:curators, GOC:dph, GOC:isa_complete, GOC:tb]...
GO:0016043	5.53e-09	1.17e-04	2.19e-04	67 / 5061	34.50	1.94	cellular component organization	 *****  A process that results in the assembly, arrangement of constituent parts, or disassembly of a cellular component." [GOC:ai, GOC:jl, GOC:mah]...
GO:0071840	1.51e-08	3.20e-04	4.58e-04	67 / 5183	35.34	1.90	cellular component organization or biogenesis	 *****  A process that results in the biosynthesis of constituent macromolecules, assembly, arrangement of constituent parts, or disassembly of a cellular component." [GOC:mah]...
GO:0048519	6.52e-08	1.38e-03	1.43e-03	61 / 4659	31.76	1.92	negative regulation of biological process	 *****  Any process that stops, prevents, or reduces the frequency, rate or extent of a biological process. Biological processes are regulated by many means; examples include the control of gene expression, protein modification or interaction with a protein or substrate molecule." [GOC:jid]...
GO:0042221	2.57e-07	5.45e-03	4.52e-03	60 / 4717	32.16	1.87	response to chemical	 *****  Any process that results in a change in state or activity of a cell or an organism (in terms of movement, secretion, enzyme production, gene expression, etc.) as a result of a chemical stimulus." [GOC:jl]...
GO:0048523	3.42e-06	7.25e-02	4.15e-02	53 / 4246	28.95	1.83	negative regulation of cellular process	 *****  Any process that stops, prevents, or reduces the frequency, rate or extent of a cellular process, any of those that are carried out at the cellular level, but are not necessarily restricted to a single cell. For example, cell communication occurs among more than one cell, but occurs at the cellular level." [GOC:jid]...
GO:0048522	3.69e-06	7.82e-02	4.40e-02	57 / 4730	32.25	1.77	positive regulation of cellular process	 *****  Any process that activates or increases the frequency, rate or extent of a cellular process, any of those that are carried out at the cellular level, but are not necessarily restricted to a single cell. For example, cell communication occurs among more than one cell, but occurs at the cellular level." [GOC:jid]...
GO:0050896	3.97e-06	8.40e-02	4.70e-02	85 / 8348	56.91	1.49	response to stimulus	 *****  Any process that results in a change in state or activity of a cell or an organism (in terms of movement, secretion, enzyme production, gene expression, etc.) as a result of a stimulus. The process begins with detection of the stimulus and ends with a change in state or activity or the cell or organism." [GOC:ai, GOC:bf]...
GO:0048518	9.12e-06	1.93e-01	9.66e-02	61 / 5357	36.52	1.67	positive regulation of biological process	 *****  Any process that activates or increases the frequency, rate or extent of a biological process. Biological processes are regulated by many means; examples include the control of gene expression, protein modification or interaction with a protein or substrate molecule." [GOC:jid]...


CLUSTER 2 (7 elements) 
GO Term   p-val   bonferroni corr.  benjamini corr.    counts  expected  fold_enrichment    GOname definition 
GO:0009888	1.23e-13	2.60e-09	3.48e-08	42 / 1699	11.58	3.63	tissue development	 *****  The process whose specific outcome is the progression of a tissue over time, from its formation to the mature structure." [ISBN:0471245208]...
GO:0001501	3.37e-12	7.13e-08	3.96e-07	22 / 494	3.37	6.53	skeletal system development	 *****  The process whose specific outcome is the progression of the skeleton over time, from its formation to the mature structure. The skeleton is the bony framework of the body in vertebrates (endoskeleton) or the hard outer envelope of insects (exoskeleton or dermoskeleton)." [GOC:dph, GOC:jid, GOC:tb, http://www.stedmans.com/]...
GO:0060429	4.57e-12	9.67e-08	5.08e-07	31 / 1052	7.17	4.32	epithelium development	 *****  The process whose specific outcome is the progression of an epithelium over time, from its formation to the mature structure. An epithelium is a tissue that covers the internal or external surfaces of an anatomical structure." [GOC:dph, GOC:mtg_lung]...
GO:0009887	9.94e-11	2.10e-06	7.65e-06	28 / 973	6.63	4.22	organ morphogenesis	 *****  Morphogenesis of an organ. An organ is defined as a tissue or set of tissues that work together to perform a specific function or functions. Morphogenesis is the process in which anatomical structures are generated and organized. Organs are commonly observed as visibly distinct structures, but may also exist as loosely associated clusters of cells that work together to perform a specific function or functions." [GOC:dgh, GOC:go_curators, ISBN:0471245208, ISBN:0721662544]...
GO:0042127	5.28e-09	1.12e-04	2.19e-04	33 / 1568	10.69	3.09	regulation of cell proliferation	 *****  Any process that modulates the frequency, rate or extent of cell proliferation." [GOC:jl]...
GO:0008285	5.96e-08	1.26e-03	1.37e-03	20 / 694	4.73	4.23	negative regulation of cell proliferation	 *****  Any process that stops, prevents or reduces the rate or extent of cell proliferation." [GOC:go_curators]...
GO:0008284	9.76e-08	2.07e-03	2.01e-03	22 / 859	5.86	3.76	positive regulation of cell proliferation	 *****  Any process that activates or increases the rate or extent of cell proliferation." [GOC:go_curators]...


CLUSTER 3 (8 elements) 
GO Term   p-val   bonferroni corr.  benjamini corr.    counts  expected  fold_enrichment    GOname definition 
GO:0048468	8.39e-13	1.78e-08	1.67e-07	42 / 1800	12.27	3.42	cell development	 *****  The process whose specific outcome is the progression of the cell over time, from its formation to the mature structure. Cell development does not include the steps involved in committing a cell to a specific fate." [GOC:go_curators]...
GO:0030182	1.42e-12	3.00e-08	2.02e-07	32 / 1073	7.32	4.37	neuron differentiation	 *****  The process in which a relatively unspecialized cell acquires specialized features of a neuron." [GOC:mah]...
GO:0022008	1.06e-11	2.24e-07	1.06e-06	38 / 1615	11.01	3.45	neurogenesis	 *****  Generation of cells within the nervous system." [GO_REF:0000021, GOC:cls, GOC:curators, GOC:dgh, GOC:dph, GOC:jid, GOC:mtg_15jun06]...
GO:0048699	1.17e-11	2.49e-07	1.12e-06	37 / 1541	10.51	3.52	generation of neurons	 *****  The process in which nerve cells are generated. This includes the production of neuroblasts and their differentiation into neurons." [GOC:nln]...
GO:0040011	3.22e-10	6.83e-06	2.23e-05	31 / 1247	8.50	3.65	locomotion	 *****  Self-propelled movement of a cell or organism from one location to another." [GOC:dgh]...
GO:0007399	5.26e-10	1.11e-05	3.09e-05	42 / 2204	15.03	2.80	nervous system development	 *****  The process whose specific outcome is the progression of nervous tissue over time, from its formation to its mature state." [GOC:dgh]...
GO:0006928	2.34e-08	4.96e-04	6.41e-04	30 / 1410	9.61	3.12	movement of cell or subcellular component	 *****  The directed, self-propelled movement of a cell or subcellular component without the involvement of an external agent such as a transporter or a pore." [GOC:dgh, GOC:dph, GOC:jl, GOC:mlg]...
GO:0009605	6.44e-08	1.36e-03	1.43e-03	34 / 1830	12.48	2.73	response to external stimulus	 *****  Any process that results in a change in state or activity of a cell or an organism (in terms of movement, secretion, enzyme production, gene expression, etc.) as a result of an external stimulus." [GOC:hb]...


CLUSTER 4 (4 elements) 
GO Term   p-val   bonferroni corr.  benjamini corr.    counts  expected  fold_enrichment    GOname definition 
GO:0030198	1.27e-12	2.69e-08	2.02e-07	20 / 374	2.55	7.84	extracellular matrix organization	 *****  A process that is carried out at the cellular level which results in the assembly, arrangement of constituent parts, or disassembly of an extracellular matrix." [GOC:mah]...
GO:0043062	1.34e-12	2.83e-08	2.02e-07	20 / 375	2.56	7.82	extracellular structure organization	 *****  A process that is carried out at the cellular level which results in the assembly, arrangement of constituent parts, or disassembly of structures in the space external to the outermost structure of a cell. For cells without external protective or external encapsulating structures this refers to space outside of the plasma membrane, and also covers the host cell environment outside an intracellular parasite." [GOC:ai, GOC:dph, GOC:jl, GOC:mah]...
GO:0031012	1.18e-10	2.50e-06	8.76e-06	19 / 428	2.92	6.51	extracellular matrix	 *****  A structure lying external to one or more cells, which provides structural support for cells or tissues; may be completely external to the cell (as in animals and bacteria) or be part of the cell (as in plants)." [GOC:mah, NIF_Subcellular:nlx_subcell_20090513]...
GO:0005578	3.76e-10	7.95e-06	2.51e-05	17 / 355	2.42	7.02	proteinaceous extracellular matrix	 *****  A layer consisting mainly of proteins (especially collagen) and glycosaminoglycans (mostly as proteoglycans) that forms a sheet underlying or overlying cells such as endothelial and epithelial cells. The proteins are secreted by cells in the vicinity. An example of this component is found in Mus musculus." [GOC:mtg_sensu, ISBN:0198547684]...


CLUSTER 5 (7 elements) 
GO Term   p-val   bonferroni corr.  benjamini corr.    counts  expected  fold_enrichment    GOname definition 
GO:0050793	2.17e-12	4.59e-08	2.89e-07	48 / 2370	16.16	2.97	regulation of developmental process	 *****  Any process that modulates the frequency, rate or extent of development, the biological process whose specific outcome is the progression of a multicellular organism over time from an initial condition (e.g. a zygote, or a young adult) to a later condition (e.g. a multicellular animal or an aged adult)." [GOC:go_curators]...
GO:0051093	2.81e-12	5.95e-08	3.52e-07	30 / 965	6.58	4.56	negative regulation of developmental process	 *****  Any process that stops, prevents or reduces the rate or extent of development, the biological process whose specific outcome is the progression of an organism over time from an initial condition (e.g. a zygote, or a young adult) to a later condition (e.g. a multicellular animal or an aged adult)." [GOC:ai]...
GO:2000026	5.92e-12	1.25e-07	6.24e-07	40 / 1745	11.90	3.36	regulation of multicellular organismal development	 *****  Any process that modulates the frequency, rate or extent of multicellular organismal development." [GOC:obol]...
GO:0022603	3.90e-10	8.25e-06	2.52e-05	27 / 962	6.56	4.12	regulation of anatomical structure morphogenesis	 *****  Any process that modulates the frequency, rate or extent of anatomical structure morphogenesis." [GOC:mah]...
GO:0051239	1.35e-08	2.87e-04	4.23e-04	44 / 2654	18.09	2.43	regulation of multicellular organismal process	 *****  Any process that modulates the frequency, rate or extent of a multicellular organismal process, the processes pertinent to the function of a multicellular organism above the cellular level; includes the integrated processes of tissues and organs." [GOC:ai, GOC:dph, GOC:tb]...
GO:0051241	2.45e-08	5.19e-04	6.54e-04	26 / 1090	7.43	3.50	negative regulation of multicellular organismal process	 *****  Any process that stops, prevents, or reduces the frequency, rate or extent of an organismal process, the processes pertinent to the function of an organism above the cellular level; includes the integrated processes of tissues and organs." [GOC:ai]...
GO:0051128	5.21e-07	1.10e-02	8.41e-03	37 / 2292	15.63	2.37	regulation of cellular component organization	 *****  Any process that modulates the frequency, rate or extent of a process involved in the formation, arrangement of constituent parts, or disassembly of cell structures, including the plasma membrane and any external encapsulating structures such as the cell wall and cell envelope." [GOC:ai]...


CLUSTER 6 (3 elements) 
GO Term   p-val   bonferroni corr.  benjamini corr.    counts  expected  fold_enrichment    GOname definition 
GO:0090287	3.37e-11	7.13e-07	3.06e-06	16 / 261	1.78	8.99	regulation of cellular response to growth factor stimulus	 *****  Any process that modulates the rate, frequency, or extent of a change in state or activity of a cell (in terms of movement, secretion, enzyme production, gene expression, etc.) as a result of a growth factor stimulus." [GOC:tb]...
GO:0090092	5.46e-09	1.16e-04	2.19e-04	13 / 226	1.54	8.44	regulation of transmembrane receptor protein serine/threonine kinase signaling pathway	 *****  Any process that modulates the rate, frequency, or extent of the series of molecular signals generated as a consequence of a transmembrane receptor serine/threonine kinase binding to its physiological ligand." [GOC:dph, GOC:tb]...
GO:0090288	5.85e-07	1.24e-02	9.01e-03	9 / 142	0.97	9.30	negative regulation of cellular response to growth factor stimulus	 *****  Any process that decreases the rate, frequency, or extent of a change in state or activity of a cell (in terms of movement, secretion, enzyme production, gene expression, etc.) as a result of a growth factor stimulus." [GOC:BHF]...


CLUSTER 7 (16 elements) 
GO Term   p-val   bonferroni corr.  benjamini corr.    counts  expected  fold_enrichment    GOname definition 
GO:0000904	3.59e-11	7.60e-07	3.13e-06	25 / 736	5.02	4.98	cell morphogenesis involved in differentiation	 *****  The change in form (cell shape and size) that occurs when relatively unspecialized cells, e.g. embryonic or regenerative cells, acquire specialized structural and/or functional features that characterize the cells, tissues, or organs of the mature organism or some other relatively stable phase of the organism's life history." [GOC:go_curators]...
GO:0000902	4.13e-10	8.75e-06	2.59e-05	28 / 1036	7.06	3.96	cell morphogenesis	 *****  The developmental process in which the size or shape of a cell is generated and organized." [GOC:clt, GOC:dph, GOC:go_curators, GOC:tb]...
GO:0032989	5.41e-10	1.15e-05	3.09e-05	29 / 1122	7.65	3.79	cellular component morphogenesis	 *****  The process in which cellular structures, including whole cells or cell parts, are generated and organized." [GOC:dph, GOC:mah, GOC:tb]...
GO:0031175	6.99e-10	1.48e-05	3.89e-05	23 / 716	4.88	4.71	neuron projection development	 *****  The process whose specific outcome is the progression of a neuron projection over time, from its formation to the mature structure. A neuron projection is any process extending from a neural cell, such as axons or dendrites (collectively called neurites)." [GOC:mah]...
GO:0048666	1.31e-09	2.78e-05	6.75e-05	25 / 875	5.97	4.19	neuron development	 *****  The process whose specific outcome is the progression of a neuron over time, from initial commitment of the cell to a specific fate, to the fully functional differentiated cell." [GOC:dph]...
GO:0048812	3.39e-09	7.18e-05	1.51e-04	20 / 584	3.98	5.02	neuron projection morphogenesis	 *****  The process in which the anatomical structures of a neuron projection are generated and organized. A neuron projection is any process extending from a neural cell, such as axons or dendrites." [GOC:mah]...
GO:0048667	1.09e-08	2.31e-04	3.77e-04	19 / 563	3.84	4.95	cell morphogenesis involved in neuron differentiation	 *****  The process in which the structures of a neuron are generated and organized. This process occurs while the initially relatively unspecialized cell is acquiring the specialized features of a neuron." [GOC:dph, GOC:tb]...
GO:0006935	1.25e-08	2.64e-04	4.09e-04	20 / 631	4.30	4.65	chemotaxis	 *****  The directed movement of a motile cell or organism, or the directed growth of a cell guided by a specific chemical concentration gradient. Movement may be towards a higher concentration (positive chemotaxis) or towards a lower concentration (negative chemotaxis)." [ISBN:0198506732]...
GO:0042330	1.28e-08	2.71e-04	4.13e-04	20 / 632	4.31	4.64	taxis	 *****  The directed movement of a motile cell or organism in response to an external stimulus." [GOC:jl, ISBN:0192801023]...
GO:0007409	1.34e-08	2.83e-04	4.23e-04	18 / 509	3.47	5.19	axonogenesis	 *****  De novo generation of a long process of a neuron, that carries efferent (outgoing) action potentials from the cell body towards target cells. Refers to the morphogenesis or creation of shape or form of the developing axon." [GOC:dph, GOC:jid, GOC:pg, GOC:pr, ISBN:0198506732]...
GO:0007411	2.09e-08	4.42e-04	5.92e-04	16 / 407	2.77	5.77	axon guidance	 *****  The chemotaxis process that directs the migration of an axon growth cone to a specific target site in response to a combination of attractive and repulsive cues." [ISBN:0878932437]...
GO:0097485	2.09e-08	4.42e-04	5.92e-04	16 / 407	2.77	5.77	neuron projection guidance	 *****  The process in which the migration of a neuron projection is directed to a specific target site in response to a combination of attractive and repulsive cues." [GOC:BHF, GOC:rl, PMID:22790009]...
GO:0061564	2.15e-08	4.54e-04	5.96e-04	18 / 525	3.58	5.03	axon development	 *****  The progression of an axon over time. Covers axonogenesis (de novo generation of an axon) and axon regeneration (regrowth), as well as processes pertaining to the progression of the axon over time (fasciculation and defasciculation)." [GOC:dph, GOC:pg, GOC:pr]...
GO:0030030	5.45e-08	1.15e-03	1.32e-03	25 / 1056	7.20	3.47	cell projection organization	 *****  A process that is carried out at the cellular level which results in the assembly, arrangement of constituent parts, or disassembly of a prolongation or process extending from a cell, e.g. a flagellum or axon." [GOC:jl, GOC:mah, http://www.cogsci.princeton.edu/~wn/]...
GO:0048858	9.93e-08	2.10e-03	2.02e-03	21 / 787	5.37	3.91	cell projection morphogenesis	 *****  The process in which the anatomical structures of a cell projection are generated and organized." [GO_REF:0000021, GOC:mtg_15jun06]...
GO:0032990	1.51e-07	3.19e-03	2.79e-03	21 / 807	5.50	3.82	cell part morphogenesis	 *****  The process in which the anatomical structures of a cell part are generated and organized." [GOC:mah]...


CLUSTER 8 (2 elements) 
GO Term   p-val   bonferroni corr.  benjamini corr.    counts  expected  fold_enrichment    GOname definition 
GO:0007155	5.31e-11	1.12e-06	4.43e-06	29 / 1016	6.93	4.19	cell adhesion	 *****  The attachment of a cell, either to another cell or to an underlying substrate such as the extracellular matrix, via cell adhesion molecules." [GOC:hb, GOC:pf]...
GO:0022610	7.01e-11	1.48e-06	5.61e-06	29 / 1028	7.01	4.14	biological adhesion	 *****  The attachment of a cell or organism to a substrate or other organism." [GOC:isa_complete]...


CLUSTER 9 (5 elements) 
GO Term   p-val   bonferroni corr.  benjamini corr.    counts  expected  fold_enrichment    GOname definition 
GO:0048705	8.27e-10	1.75e-05	4.47e-05	14 / 234	1.60	8.78	skeletal system morphogenesis	 *****  The process in which the anatomical structures of the skeleton are generated and organized." [GOC:dph, GOC:dsf, GOC:jid, GOC:tb]...
GO:0060349	9.04e-10	1.91e-05	4.76e-05	10 / 94	0.64	15.60	bone morphogenesis	 *****  The process in which bones are generated and organized." [GOC:dph]...
GO:0051216	1.53e-09	3.24e-05	7.65e-05	12 / 165	1.12	10.67	cartilage development	 *****  The process whose specific outcome is the progression of a cartilage element over time, from its formation to the mature structure. Cartilage elements are skeletal elements that consist of connective tissue dominated by extracellular matrix containing collagen type II and large amounts of proteoglycan, particularly chondroitin sulfate." [DOI:10.1371/journal.pone.0051070, GOC:cjm, http://www.onelook.com]...
GO:0060348	2.15e-09	4.56e-05	1.03e-04	12 / 170	1.16	10.35	bone development	 *****  The process whose specific outcome is the progression of bone over time, from its formation to the mature structure. Bone is the hard skeletal connective tissue consisting of both mineral and cellular components." [GOC:dph]...
GO:0061448	2.72e-08	5.76e-04	7.16e-04	12 / 213	1.45	8.26	connective tissue development	 *****  The progression of a connective tissue over time, from its formation to the mature structure." [GOC:BHF]...


CLUSTER 10 (3 elements) 
GO Term   p-val   bonferroni corr.  benjamini corr.    counts  expected  fold_enrichment    GOname definition 
GO:0001655	1.65e-09	3.49e-05	8.05e-05	15 / 292	1.99	7.53	urogenital system development	 *****  The process whose specific outcome is the progression of the urogenital system over time, from its formation to the mature structure." [GOC:go_curators]...
GO:0001822	8.73e-09	1.85e-04	3.18e-04	13 / 235	1.60	8.11	kidney development	 *****  The process whose specific outcome is the progression of the kidney over time, from its formation to the mature structure. The kidney is an organ that filters the blood and/or excretes the end products of body metabolism in the form of urine." [GOC:dph, GOC:mtg_kidney_jan10, ISBN:0124020607, ISBN:0721662544]...
GO:0072001	2.10e-08	4.45e-04	5.92e-04	13 / 253	1.72	7.54	renal system development	 *****  The process whose specific outcome is the progression of the renal system over time, from its formation to the mature structure. The renal system maintains fluid balance and contributes to electrolyte balance, acid/base balance, and disposal of nitrogenous waste products. In humans, the renal system comprises a pair of kidneys, a pair of ureters, urinary bladder, urethra, sphincter muscle and associated blood vessels." [GOC:mtg_kidney_jan10, GOC:yaf, http://en.wikibooks.org/wiki/Human_Physiology/The_Urinary_System]...


CLUSTER 11 (9 elements) 
GO Term   p-val   bonferroni corr.  benjamini corr.    counts  expected  fold_enrichment    GOname definition 
GO:0060562	2.38e-09	5.03e-05	1.11e-04	16 / 349	2.38	6.72	epithelial tube morphogenesis	 *****  The process in which the anatomical structures of a tube are generated and organized from an epithelium. Epithelial tubes transport gases, liquids and cells from one site to another and form the basic structure of many organs and tissues, with tube shape and organization varying from the single-celled excretory organ in Caenorhabditis elegans to the branching trees of the mammalian kidney and insect tracheal system." [GOC:dph]...
GO:0035295	9.54e-09	2.02e-04	3.41e-04	20 / 621	4.23	4.72	tube development	 *****  The process whose specific outcome is the progression of a tube over time, from its initial formation to a mature structure. Epithelial and endothelial tubes transport gases, liquids and cells from one site to another and form the basic structure of many organs and tissues including lung and trachea, kidney, the mammary gland, the vascular system and the gastrointestinal and urinary-genital tracts." [PMID:12526790]...
GO:0061138	1.21e-08	2.55e-04	4.09e-04	12 / 198	1.35	8.89	morphogenesis of a branching epithelium	 *****  The process in which the anatomical structures of a branched epithelium are generated and organized." [GOC:dph]...
GO:0035239	1.23e-08	2.61e-04	4.09e-04	16 / 392	2.67	5.99	tube morphogenesis	 *****  The process in which the anatomical structures of a tube are generated and organized. Epithelial and endothelial tubes transport gases, liquids and cells from one site to another and form the basic structure of many organs and tissues, with tube shape and organization varying from the single-celled excretory organ in Caenorhabditis elegans to the branching trees of the mammalian kidney and insect tracheal system." [GOC:bf, PMID:14624839]...
GO:0048754	1.99e-08	4.21e-04	5.92e-04	11 / 166	1.13	9.72	branching morphogenesis of an epithelial tube	 *****  The process in which the anatomical structures of branches in an epithelial tube are generated and organized. A tube is a long hollow cylinder." [GOC:dgh, GOC:dph, GOC:jid]...
GO:0001763	2.09e-08	4.42e-04	5.92e-04	12 / 208	1.42	8.46	morphogenesis of a branching structure	 *****  The process in which the anatomical structures of branches are generated and organized. A branch is a division or offshoot from a main stem. Examples in animals would include blood vessels, nerves, lymphatics and other endothelial or epithelial tubes." [ISBN:0721662544]...
GO:0048729	2.37e-08	5.02e-04	6.41e-04	20 / 656	4.47	4.47	tissue morphogenesis	 *****  The process in which the anatomical structures of a tissue are generated and organized." [GOC:dph, GOC:jid]...
GO:0002009	3.02e-07	6.39e-03	5.21e-03	16 / 495	3.37	4.74	morphogenesis of an epithelium	 *****  The process in which the anatomical structures of epithelia are generated and organized. An epithelium consists of closely packed cells arranged in one or more layers, that covers the outer surfaces of the body or lines any internal cavity or tube." [GOC:dph, GOC:jl, GOC:tb, ISBN:0198506732]...
GO:0060541	6.18e-06	1.31e-01	7.03e-02	10 / 240	1.64	6.11	respiratory system development	 *****  The progression of the respiratory system over time from its formation to its mature structure. The respiratory system carries out respiratory gaseous exchange." [GOC:dph]...


CLUSTER 12 (14 elements) 
GO Term   p-val   bonferroni corr.  benjamini corr.    counts  expected  fold_enrichment    GOname definition 
GO:0070887	3.24e-09	6.85e-05	1.47e-04	43 / 2436	16.61	2.59	cellular response to chemical stimulus	 *****  Any process that results in a change in state or activity of a cell (in terms of movement, secretion, enzyme production, gene expression, etc.) as a result of a chemical stimulus." [GOC:mah]...
GO:0009966	3.49e-08	7.39e-04	8.95e-04	42 / 2540	17.32	2.43	regulation of signal transduction	 *****  Any process that modulates the frequency, rate or extent of signal transduction." [GOC:sm]...
GO:0009967	4.74e-08	1.00e-03	1.16e-03	29 / 1371	9.35	3.10	positive regulation of signal transduction	 *****  Any process that activates or increases the frequency, rate or extent of signal transduction." [GOC:sm]...
GO:0010033	5.74e-08	1.22e-03	1.34e-03	42 / 2585	17.62	2.38	response to organic substance	 *****  Any process that results in a change in state or activity of a cell or an organism (in terms of movement, secretion, enzyme production, gene expression, etc.) as a result of an organic substance stimulus." [GOC:sm]...
GO:0023051	6.32e-08	1.34e-03	1.43e-03	45 / 2898	19.76	2.28	regulation of signaling	 *****  Any process that modulates the frequency, rate or extent of a signaling process." [GOC:mtg_signal]...
GO:0010646	7.07e-08	1.50e-03	1.54e-03	45 / 2909	19.83	2.27	regulation of cell communication	 *****  Any process that modulates the frequency, rate or extent of cell communication. Cell communication is the process that mediates interactions between a cell and its surroundings. Encompasses interactions such as signaling or attachment between one cell and another cell, between a cell and an extracellular matrix, or between a cell and any other aspect of its environment." [GOC:dph, GOC:tb]...
GO:0071310	7.72e-08	1.64e-03	1.64e-03	35 / 1936	13.20	2.65	cellular response to organic substance	 *****  Any process that results in a change in state or activity of a cell (in terms of movement, secretion, enzyme production, gene expression, etc.) as a result of an organic substance stimulus." [GOC:mah]...
GO:0023056	1.45e-07	3.07e-03	2.74e-03	30 / 1532	10.44	2.87	positive regulation of signaling	 *****  Any process that activates, maintains or increases the frequency, rate or extent of a signaling process." [GOC:mtg_signal]...
GO:0010647	1.60e-07	3.39e-03	2.94e-03	30 / 1539	10.49	2.86	positive regulation of cell communication	 *****  Any process that increases the frequency, rate or extent of cell communication. Cell communication is the process that mediates interactions between a cell and its surroundings. Encompasses interactions such as signaling or attachment between one cell and another cell, between a cell and an extracellular matrix, or between a cell and any other aspect of its environment." [GOC:dph, GOC:tb]...
GO:0005102	1.77e-07	3.74e-03	3.21e-03	30 / 1546	10.54	2.85	receptor binding	 *****  Interacting selectively and non-covalently with one or more specific sites on a receptor molecule, a macromolecule that undergoes combination with a hormone, neurotransmitter, drug or intracellular messenger to initiate a change in cell function." [GOC:bf, GOC:ceb, ISBN:0198506732]...
GO:0048583	2.98e-07	6.30e-03	5.18e-03	49 / 3486	23.77	2.06	regulation of response to stimulus	 *****  Any process that modulates the frequency, rate or extent of a response to a stimulus. Response to stimulus is a change in state or activity of a cell or an organism (in terms of movement, secretion, enzyme production, gene expression, etc.) as a result of a stimulus." [GOC:jid]...
GO:0048584	3.83e-07	8.12e-03	6.39e-03	33 / 1879	12.81	2.58	positive regulation of response to stimulus	 *****  Any process that activates, maintains or increases the rate of a response to a stimulus. Response to stimulus is a change in state or activity of a cell or an organism (in terms of movement, secretion, enzyme production, gene expression, etc.) as a result of a stimulus." [GOC:jid]...
GO:0007167	6.52e-06	1.38e-01	7.25e-02	20 / 939	6.40	3.12	enzyme linked receptor protein signaling pathway	 *****  Any series of molecular signals initiated by the binding of an extracellular ligand to a receptor on the surface of the target cell, where the receptor possesses catalytic activity or is closely associated with an enzyme such as a protein kinase, and ending with regulation of a downstream cellular process, e.g. transcription." [GOC:mah, GOC:signaling, ISBN:0185316194]...
GO:0042325	7.55e-06	1.60e-01	8.21e-02	25 / 1383	9.43	2.65	regulation of phosphorylation	 *****  Any process that modulates the frequency, rate or extent of addition of phosphate groups into a molecule." [GOC:jl]...


CLUSTER 13 (9 elements) 
GO Term   p-val   bonferroni corr.  benjamini corr.    counts  expected  fold_enrichment    GOname definition 
GO:0048608	3.99e-09	8.45e-05	1.74e-04	17 / 415	2.83	6.01	reproductive structure development	 *****  The reproductive developmental process whose specific outcome is the progression of structures that will be used in the process of creating new individuals from one or more parents, from their formation to the mature structures." [GOC:dph, GOC:isa_complete, GOC:jid]...
GO:0061458	4.60e-09	9.75e-05	1.96e-04	17 / 419	2.86	5.95	reproductive system development	 *****  The progression of the reproductive system over time from its formation to the mature structure. The reproductive system consists of the organs that function in reproduction." [GOC:dph]...
GO:0003006	3.88e-08	8.22e-04	9.72e-04	20 / 676	4.61	4.34	developmental process involved in reproduction	 *****  A developmental process in which a progressive change in the state of some part of an organism specifically contributes to its ability to form offspring." [GOC:dph, GOC:isa_complete]...
GO:0022414	3.49e-07	7.40e-03	5.93e-03	25 / 1165	7.94	3.15	reproductive process	 *****  A biological process that directly contributes to the process of producing new individuals by one or two organisms. The new individuals inherit some proportion of their genetic material from the parent or parents." [GOC:dph, GOC:isa_complete]...
GO:0009790	6.04e-07	1.28e-02	9.15e-03	24 / 1117	7.62	3.15	embryo development	 *****  The process whose specific outcome is the progression of an embryo from its formation until the end of its embryonic life stage. The end of the embryonic stage is organism-specific. For example, for mammals, the process would begin with zygote formation and end with birth. For insects, the process would begin at zygote formation and end with larval hatching. For plant zygotic embryos, this would be from zygote formation to the end of seed dormancy. For plant vegetative embryos, this would be from the initial determination of the cell or group of cells to form an embryo until the point when the embryo becomes independent of the parent plant." [GOC:go_curators, GOC:isa_complete, GOC:mtg_sensu]...
GO:0044702	7.78e-07	1.65e-02	1.14e-02	23 / 1051	7.17	3.21	single organism reproductive process	 *****  A biological process that directly contributes to the process of producing new individuals, involving a single organism." [GOC:jl]...
GO:0048598	1.51e-06	3.20e-02	2.10e-02	17 / 629	4.29	3.96	embryonic morphogenesis	 *****  The process in which anatomical structures are generated and organized during the embryonic phase. The embryonic phase begins with zygote formation. The end of the embryonic phase is organism-specific. For example, it would be at birth for mammals, larval hatching for insects and seed dormancy in plants." [GOC:jid, GOC:mtg_sensu]...
GO:0043009	1.54e-06	3.26e-02	2.13e-02	18 / 702	4.79	3.76	chordate embryonic development	 *****  The process whose specific outcome is the progression of the embryo over time, from zygote formation through a stage including a notochord and neural tube until birth or egg hatching." [GOC:mtg_sensu]...
GO:0009792	1.88e-06	3.98e-02	2.56e-02	18 / 712	4.85	3.71	embryo development ending in birth or egg hatching	 *****  The process whose specific outcome is the progression of an embryo over time, from zygote formation until the end of the embryonic life stage. The end of the embryonic life stage is organism-specific and may be somewhat arbitrary; for mammals it is usually considered to be birth, for insects the hatching of the first instar larva from the eggshell." [GOC:go_curators, GOC:isa_complete, GOC:mtg_sensu]...


CLUSTER 14 (10 elements) 
GO Term   p-val   bonferroni corr.  benjamini corr.    counts  expected  fold_enrichment    GOname definition 
GO:0044420	5.58e-09	1.18e-04	2.19e-04	11 / 147	1.00	10.98	extracellular matrix component	 *****  Any constituent part of the extracellular matrix, the structure lying external to one or more cells, which provides structural support for cells or tissues; may be completely external to the cell (as in animals) or be part of the cell (as often seen in plants)." [GOC:jl]...
GO:0098644	8.38e-09	1.77e-04	3.11e-04	6 / 23	0.16	38.26	complex of collagen trimers	 *****  A complex of collagen trimers such as a fibril or collagen network." [GOC:dos]...
GO:0005581	9.10e-08	1.93e-03	1.91e-03	8 / 82	0.56	14.31	collagen trimer	 *****  A protein complex consisting of three collagen chains assembled into a left-handed triple helix. These trimers typically assemble into higher order structures." [GOC:dos, GOC:mah, ISBN:0721639976, PMID:19693541, PMID:21421911]...
GO:0022617	1.04e-07	2.20e-03	2.08e-03	9 / 116	0.79	11.38	extracellular matrix disassembly	 *****  A process that results in the breakdown of the extracellular matrix." [GOC:jid]...
GO:0030574	6.10e-07	1.29e-02	9.17e-03	7 / 72	0.49	14.26	collagen catabolic process	 *****  The proteolytic chemical reactions and pathways resulting in the breakdown of collagen in the extracellular matrix, usually carried out by proteases secreted by nearby cells." [GOC:mah, ISBN:0815316194]...
GO:0044243	1.15e-06	2.44e-02	1.65e-02	7 / 79	0.54	13.00	multicellular organismal catabolic process	 *****  The chemical reactions and pathways resulting in the breakdown of substances in multicellular organisms that occur at the tissue, organ, or organismal level. These processes, unlike cellular metabolism, can include transport of substances between cells when that transport is required." [GOC:go_curators]...
GO:0032963	1.49e-06	3.15e-02	2.08e-02	7 / 82	0.56	12.52	collagen metabolic process	 *****  The chemical reactions and pathways involving collagen, any of a group of fibrous proteins of very high tensile strength that form the main component of connective tissue in animals. Collagen is highly enriched in glycine (some regions are 33 glycine) and proline, occurring predominantly as 3-hydroxyproline (about 20)." [GOC:mah, ISBN:0198506732]...
GO:0044259	2.05e-06	4.35e-02	2.76e-02	7 / 86	0.59	11.94	multicellular organismal macromolecule metabolic process	 *****  The chemical reactions and pathways involving macromolecules, large molecules including proteins, nucleic acids and carbohydrates, in multicellular organisms occurring at the tissue, organ, or organismal level." [GOC:jl]...
GO:0044236	3.01e-06	6.36e-02	3.78e-02	7 / 91	0.62	11.28	multicellular organismal metabolic process	 *****  The chemical reactions and pathways in a single multicellular organism that occur at the tissue, organ, or organismal level. These processes, unlike cellular metabolism, can include transport of substances between cells when that transport is required." [GOC:go_curators]...
GO:0005201	4.10e-06	8.68e-02	4.83e-02	6 / 62	0.42	14.19	extracellular matrix structural constituent	 *****  The action of a molecule that contributes to the structural integrity of the extracellular matrix." [GOC:mah]...


CLUSTER 15 (6 elements) 
GO Term   p-val   bonferroni corr.  benjamini corr.    counts  expected  fold_enrichment    GOname definition 
GO:0060350	6.46e-09	1.37e-04	2.49e-04	8 / 59	0.40	19.89	endochondral bone morphogenesis	 *****  The process in which bones are generated and organized as a result of the conversion of initial cartilaginous anlage into bone." [GOC:dph, PMID:11680679]...
GO:0060560	1.48e-08	3.14e-04	4.56e-04	10 / 125	0.85	11.73	developmental growth involved in morphogenesis	 *****  The increase in size or mass of an anatomical structure that contributes to the structure attaining its shape." [GOC:dph]...
GO:0048589	3.18e-08	6.73e-04	8.26e-04	15 / 364	2.48	6.04	developmental growth	 *****  The increase in size or mass of an entire organism, a part of an organism or a cell, where the increase in size or mass has the specific outcome of the progression of the organism over time from one condition to another." [GOC:go_curators]...
GO:0040007	6.48e-08	1.37e-03	1.43e-03	17 / 502	3.42	4.97	growth	 *****  The increase in size or mass of an entire organism, a part of an organism or a cell." [GOC:bf, GOC:ma]...
GO:0035265	1.00e-07	2.12e-03	2.02e-03	8 / 83	0.57	14.14	organ growth	 *****  The increase in size or mass of an organ. Organs are commonly observed as visibly distinct structures, but may also exist as loosely associated clusters of cells that function together as to perform a specific function." [GOC:bf, ISBN:0471245208, ISBN:0721662544]...
GO:0003416	5.30e-07	1.12e-02	8.48e-03	5 / 24	0.16	30.56	endochondral bone growth	 *****  The increase in size or mass of an endochondral bone that contributes to the shaping of the bone." [GOC:ascb_2009, GOC:dph, GOC:tb]...


CLUSTER 16 (6 elements) 
GO Term   p-val   bonferroni corr.  benjamini corr.    counts  expected  fold_enrichment    GOname definition 
GO:0045165	7.60e-09	1.61e-04	2.87e-04	14 / 278	1.90	7.39	cell fate commitment	 *****  The commitment of cells to specific cell fates and their capacity to differentiate into particular kinds of cells. Positional information is established through protein signals that emanate from a localized source within a cell (the initial one-cell zygote) or within a developmental field." [ISBN:0716731185]...
GO:0030855	6.92e-07	1.47e-02	1.03e-02	16 / 527	3.59	4.45	epithelial cell differentiation	 *****  The process in which a relatively unspecialized cell acquires specialized features of an epithelial cell, any of the cells making up an epithelium." [GOC:ecd, PMID:11839751]...
GO:0007417	2.26e-06	4.79e-02	2.98e-02	19 / 797	5.43	3.50	central nervous system development	 *****  The process whose specific outcome is the progression of the central nervous system over time, from its formation to the mature structure. The central nervous system is the core nervous system that serves an integrating and coordinating function. In vertebrates it consists of the brain and spinal cord. In those invertebrates with a central nervous system it typically consists of a brain, cerebral ganglia and a nerve cord." [GOC:bf, GOC:jid, ISBN:0582227089]...
GO:0002065	3.15e-06	6.66e-02	3.91e-02	8 / 130	0.89	9.03	columnar/cuboidal epithelial cell differentiation	 *****  The process in which a relatively unspecialized cell acquires specialized features of a columnar/cuboidal epithelial cell. A columnar/cuboidal epithelial cell is a cell usually found in a two dimensional sheet with a free surface. Columnar/cuboidal epithelial cells take on the shape of a column or cube." [GOC:dph]...
GO:0007423	6.31e-06	1.34e-01	7.11e-02	15 / 554	3.78	3.97	sensory organ development	 *****  The process whose specific outcome is the progression of sensory organs over time, from its formation to the mature structure." [GOC:go_curators]...
GO:0061061	7.62e-06	1.61e-01	8.24e-02	14 / 493	3.36	4.17	muscle structure development	 *****  The progression of a muscle structure over time, from its formation to its mature state. Muscle structures are contractile cells, tissues or organs that are found in multicellular organisms." [GOC:dph]...


CLUSTER 17 (7 elements) 
GO Term   p-val   bonferroni corr.  benjamini corr.    counts  expected  fold_enrichment    GOname definition 
GO:0009719	1.01e-08	2.13e-04	3.53e-04	30 / 1358	9.26	3.24	response to endogenous stimulus	 *****  Any process that results in a change in state or activity of a cell or an organism (in terms of movement, secretion, enzyme production, gene expression, etc.) as a result of a stimulus arising within the organism." [GOC:sm]...
GO:0009725	1.38e-07	2.92e-03	2.66e-03	20 / 731	4.98	4.01	response to hormone	 *****  Any process that results in a change in state or activity of a cell or an organism (in terms of movement, secretion, enzyme production, gene expression, etc.) as a result of a hormone stimulus." [GOC:jl]...
GO:0010243	5.34e-07	1.13e-02	8.49e-03	19 / 723	4.93	3.85	response to organonitrogen compound	 *****  Any process that results in a change in state or activity of a cell or an organism (in terms of movement, secretion, enzyme production, gene expression, etc.) as a result of an organonitrogen stimulus. An organonitrogen compound is formally a compound containing at least one carbon-nitrogen bond." [CHEBI:35352, PMID:9869419]...
GO:1901698	8.74e-07	1.85e-02	1.27e-02	20 / 822	5.60	3.57	response to nitrogen compound	 *****  Any process that results in a change in state or activity of a cell or an organism (in terms of movement, secretion, enzyme production, gene expression, etc.) as a result of a nitrogen compound stimulus." [GOC:pr, GOC:TermGenie]...
GO:1901700	2.29e-06	4.85e-02	3.00e-02	25 / 1292	8.81	2.84	response to oxygen-containing compound	 *****  Any process that results in a change in state or activity of a cell or an organism (in terms of movement, secretion, enzyme production, gene expression, etc.) as a result of an oxygen-containing compound stimulus." [GOC:pr, GOC:TermGenie]...
GO:0071495	3.33e-06	7.04e-02	4.08e-02	22 / 1061	7.23	3.04	cellular response to endogenous stimulus	 *****  Any process that results in a change in state or activity of a cell (in terms of movement, secretion, enzyme production, gene expression, etc.) as a result of a stimulus arising within the organism." [GOC:mah]...
GO:1901701	6.32e-06	1.34e-01	7.11e-02	19 / 856	5.84	3.26	cellular response to oxygen-containing compound	 *****  Any process that results in a change in state or activity of a cell (in terms of movement, secretion, enzyme production, gene expression, etc.) as a result of an oxygen-containing compound stimulus." [GOC:pr, GOC:TermGenie]...


CLUSTER 18 (9 elements) 
GO Term   p-val   bonferroni corr.  benjamini corr.    counts  expected  fold_enrichment    GOname definition 
GO:0090100	3.69e-08	7.81e-04	9.34e-04	9 / 103	0.70	12.82	positive regulation of transmembrane receptor protein serine/threonine kinase signaling pathway	 *****  Any process that increases the rate, frequency, or extent of the series of molecular signals generated as a consequence of a transmembrane receptor serine/threonine kinase binding to its physiological ligand." [GOC:dph, GOC:tb]...
GO:2000027	4.33e-08	9.17e-04	1.07e-03	11 / 179	1.22	9.01	regulation of organ morphogenesis	 *****  Any process that modulates the frequency, rate or extent of organ morphogenesis." [GOC:obol]...
GO:0030513	1.50e-07	3.18e-03	2.79e-03	6 / 36	0.25	24.45	positive regulation of BMP signaling pathway	 *****  Any process that activates or increases the frequency, rate or extent of BMP signaling pathway activity." [GOC:go_curators]...
GO:0030510	2.59e-06	5.48e-02	3.32e-02	7 / 89	0.61	11.54	regulation of BMP signaling pathway	 *****  Any process that modulates the frequency, rate or extent of the activity of any BMP receptor signaling pathway." [GOC:mah]...
GO:0048732	2.77e-06	5.86e-02	3.53e-02	13 / 388	2.65	4.91	gland development	 *****  The process whose specific outcome is the progression of a gland over time, from its formation to the mature structure. A gland is an organ specialised for secretion." [GOC:jid]...
GO:0003197	3.28e-06	6.95e-02	4.05e-02	5 / 34	0.23	21.57	endocardial cushion development	 *****  The progression of a cardiac cushion over time, from its initial formation to the mature structure. The endocardial cushion is a specialized region of mesenchymal cells that will give rise to the heart septa and valves." [GOC:mtg_heart]...
GO:0048864	4.38e-06	9.27e-02	5.12e-02	11 / 285	1.94	5.66	stem cell development	 *****  The process whose specific outcome is the progression of the stem cell over time, from its formation to the mature structure. Cell development does not include the steps involved in committing a cell to its specific fate." [CL:0000034, GOC:isa_complete]...
GO:0014031	6.39e-06	1.35e-01	7.14e-02	8 / 143	0.97	8.21	mesenchymal cell development	 *****  The process aimed at the progression of a mesenchymal cell over time, from initial commitment of the cell to its specific fate, to the fully functional differentiated cell." [GOC:dh, GOC:ef]...
GO:0003007	8.84e-06	1.87e-01	9.46e-02	10 / 250	1.70	5.87	heart morphogenesis	 *****  The developmental process in which the heart is generated and organized. The heart is a hollow, muscular organ, which, by contracting rhythmically, keeps up the circulation of the blood." [GOC:dph, GOC:isa_complete]...


CLUSTER 19 (5 elements) 
GO Term   p-val   bonferroni corr.  benjamini corr.    counts  expected  fold_enrichment    GOname definition 
GO:0016525	5.53e-08	1.17e-03	1.32e-03	8 / 77	0.52	15.24	negative regulation of angiogenesis	 *****  Any process that stops, prevents, or reduces the frequency, rate or extent of angiogenesis." [GOC:go_curators]...
GO:2000181	7.49e-08	1.59e-03	1.61e-03	8 / 80	0.55	14.67	negative regulation of blood vessel morphogenesis	 *****  Any process that stops, prevents, or reduces the frequency, rate or extent of blood vessel morphogenesis." [GOC:dph, GOC:yaf]...
GO:1901343	1.10e-07	2.33e-03	2.18e-03	8 / 84	0.57	13.97	negative regulation of vasculature development	 *****  Any process that stops, prevents or reduces the frequency, rate or extent of vasculature development." [GOC:TermGenie]...
GO:0045765	3.66e-07	7.75e-03	6.15e-03	11 / 221	1.51	7.30	regulation of angiogenesis	 *****  Any process that modulates the frequency, rate or extent of angiogenesis." [GOC:go_curators]...
GO:1901342	8.28e-07	1.75e-02	1.21e-02	11 / 240	1.64	6.72	regulation of vasculature development	 *****  Any process that modulates the frequency, rate or extent of vasculature development." [GOC:TermGenie]...


CLUSTER 20 (5 elements) 
GO Term   p-val   bonferroni corr.  benjamini corr.    counts  expected  fold_enrichment    GOname definition 
GO:0044763	5.77e-08	1.22e-03	1.34e-03	116 / 12136	82.74	1.40	single-organism cellular process	 *****  Any process that is carried out at the cellular level, occurring within a single organism." [GOC:jl]...
GO:0044699	1.38e-07	2.93e-03	2.66e-03	123 / 13420	91.49	1.34	single-organism process	 *****  A biological process that involves only one organism." [GOC:jl]...
GO:0065007	5.60e-07	1.19e-02	8.69e-03	110 / 11607	79.13	1.39	biological regulation	 *****  Any process that modulates a measurable attribute of any biological process, quality or function." [GOC:dph, GOC:isa_complete, GOC:mah, GOC:pr, GOC:vw]...
GO:0050789	2.49e-06	5.27e-02	3.21e-02	105 / 11131	75.89	1.38	regulation of biological process	 *****  Any process that modulates the frequency, rate or extent of a biological process. Biological processes are regulated by many means; examples include the control of gene expression, protein modification or interaction with a protein or substrate molecule." [GOC:ai, GOC:go_curators]...
GO:0009987	8.45e-06	1.79e-01	9.09e-02	124 / 14372	97.99	1.27	cellular process	 *****  Any process that is carried out at the cellular level, but not necessarily restricted to a single cell. For example, cell communication occurs among more than one cell, but occurs at the cellular level." [GOC:go_curators, GOC:isa_complete]...


CLUSTER 21 (8 elements) 
GO Term   p-val   bonferroni corr.  benjamini corr.    counts  expected  fold_enrichment    GOname definition 
GO:0045595	9.18e-08	1.94e-03	1.91e-03	32 / 1676	11.43	2.80	regulation of cell differentiation	 *****  Any process that modulates the frequency, rate or extent of cell differentiation, the process in which relatively unspecialized cells acquire specialized structural and functional features." [GOC:go_curators]...
GO:0045596	2.56e-07	5.43e-03	4.52e-03	20 / 760	5.18	3.86	negative regulation of cell differentiation	 *****  Any process that stops, prevents, or reduces the frequency, rate or extent of cell differentiation." [GOC:go_curators]...
GO:0050767	4.52e-07	9.57e-03	7.41e-03	19 / 715	4.87	3.90	regulation of neurogenesis	 *****  Any process that modulates the frequency, rate or extent of neurogenesis, the origin and formation of neurons." [GOC:ai]...
GO:0045664	5.59e-07	1.18e-02	8.69e-03	17 / 585	3.99	4.26	regulation of neuron differentiation	 *****  Any process that modulates the frequency, rate or extent of neuron differentiation." [GOC:go_curators]...
GO:0051960	6.70e-07	1.42e-02	1.00e-02	20 / 808	5.51	3.63	regulation of nervous system development	 *****  Any process that modulates the frequency, rate or extent of nervous system development, the origin and formation of nervous tissue." [GOC:ai]...
GO:0060284	1.01e-06	2.14e-02	1.45e-02	21 / 907	6.18	3.40	regulation of cell development	 *****  Any process that modulates the rate, frequency or extent of the progression of the cell over time, from its formation to the mature structure. Cell development does not include the steps involved in committing a cell to a specific fate." [GOC:dph, GOC:tb]...
GO:0051094	1.29e-06	2.72e-02	1.83e-02	25 / 1251	8.53	2.93	positive regulation of developmental process	 *****  Any process that activates or increases the rate or extent of development, the biological process whose specific outcome is the progression of an organism over time from an initial condition (e.g. a zygote, or a young adult) to a later condition (e.g. a multicellular animal or an aged adult)." [GOC:ai]...
GO:0045597	4.45e-06	9.41e-02	5.17e-02	20 / 915	6.24	3.21	positive regulation of cell differentiation	 *****  Any process that activates or increases the frequency, rate or extent of cell differentiation." [GOC:go_curators]...


CLUSTER 22 (3 elements) 
GO Term   p-val   bonferroni corr.  benjamini corr.    counts  expected  fold_enrichment    GOname definition 
GO:0044421	1.33e-07	2.83e-03	2.62e-03	52 / 3724	25.39	2.05	extracellular region part	 *****  Any constituent part of the extracellular region, the space external to the outermost structure of a cell. For cells without external protective or external encapsulating structures this refers to space outside of the plasma membrane. This term covers constituent parts of the host cell environment outside an intracellular parasite." [GOC:jl]...
GO:0005576	3.10e-07	6.57e-03	5.31e-03	56 / 4276	29.15	1.92	extracellular region	 *****  The space external to the outermost structure of a cell. For cells without external protective or external encapsulating structures this refers to space outside of the plasma membrane. This term covers the host cell environment outside an intracellular parasite." [GOC:go_curators]...
GO:0071944	9.71e-06	2.06e-01	1.02e-01	58 / 4998	34.08	1.70	cell periphery	 *****  The part of a cell encompassing the cell cortex, the plasma membrane, and any external encapsulating structures." [GOC:mah]...


CLUSTER 23 (6 elements) 
GO Term   p-val   bonferroni corr.  benjamini corr.    counts  expected  fold_enrichment    GOname definition 
GO:0009986	1.45e-07	3.06e-03	2.74e-03	21 / 805	5.49	3.83	cell surface	 *****  The external part of the cell wall and/or plasma membrane." [GOC:jl, GOC:mtg_sensu, GOC:sm]...
GO:0016477	4.44e-07	9.41e-03	7.35e-03	20 / 787	5.37	3.73	cell migration	 *****  The controlled self-propelled movement of a cell from one site to a destination guided by molecular cues. Cell migration is a central process in the development and maintenance of multicellular organisms." [GOC:cjm, GOC:dph, GOC:ems, GOC:pf, http://en.wikipedia.org/wiki/Cell_migration]...
GO:0002683	4.98e-07	1.05e-02	8.10e-03	14 / 390	2.66	5.27	negative regulation of immune system process	 *****  Any process that stops, prevents, or reduces the frequency, rate, or extent of an immune system process." [GOC:add]...
GO:0048870	2.16e-06	4.57e-02	2.86e-02	20 / 872	5.95	3.36	cell motility	 *****  Any process involved in the controlled self-propelled movement of a cell that results in translocation of the cell from one place to another." [GOC:dgh, GOC:dph, GOC:isa_complete, GOC:mlg]...
GO:0051674	2.16e-06	4.57e-02	2.86e-02	20 / 872	5.95	3.36	localization of cell	 *****  Any process in which a cell is transported to, and/or maintained in, a specific location." [GOC:ai]...
GO:0030155	2.35e-06	4.97e-02	3.05e-02	17 / 650	4.43	3.84	regulation of cell adhesion	 *****  Any process that modulates the frequency, rate or extent of attachment of a cell to another cell or to the extracellular matrix." [GOC:mah]...


CLUSTER 24 (5 elements) 
GO Term   p-val   bonferroni corr.  benjamini corr.    counts  expected  fold_enrichment    GOname definition 
GO:0072358	1.81e-07	3.84e-03	3.24e-03	21 / 816	5.56	3.77	cardiovascular system development	 *****  The process whose specific outcome is the progression of the cardiovascular system over time, from its formation to the mature structure. The cardiovascular system is the anatomical system that has as its parts the heart and blood vessels." [GOC:mah, UBERON:0004535]...
GO:0072359	1.81e-07	3.84e-03	3.24e-03	21 / 816	5.56	3.77	circulatory system development	 *****  The process whose specific outcome is the progression of the circulatory system over time, from its formation to the mature structure. The circulatory system is the organ system that passes nutrients (such as amino acids and electrolytes), gases, hormones, blood cells, etc. to and from cells in the body to help fight diseases and help stabilize body temperature and pH to maintain homeostasis." [GOC:mah, UBERON:0001009]...
GO:0048646	5.97e-07	1.26e-02	9.12e-03	23 / 1035	7.06	3.26	anatomical structure formation involved in morphogenesis	 *****  The developmental process pertaining to the initial formation of an anatomical structure from unspecified parts. This process begins with the specific processes that contribute to the appearance of the discrete structure and ends when the structural rudiment is recognizable. An anatomical structure is any biological entity that occupies space and is distinguished from its surroundings. Anatomical structures can be macroscopic such as a carpel, or microscopic such as an acrosome." [GOC:dph, GOC:jid, GOC:tb]...
GO:0048514	3.46e-06	7.32e-02	4.17e-02	13 / 396	2.70	4.82	blood vessel morphogenesis	 *****  The process in which the anatomical structures of blood vessels are generated and organized. The blood vessel is the vasculature carrying blood." [GOC:jid]...
GO:0001944	8.93e-06	1.89e-01	9.51e-02	14 / 500	3.41	4.11	vasculature development	 *****  The process whose specific outcome is the progression of the vasculature over time, from its formation to the mature structure. The vasculature is an interconnected tubular multi-tissue structure that contains fluid that is actively transported around the organism." [GOC:dph, UBERON:0002409]...


CLUSTER 25 (5 elements) 
GO Term   p-val   bonferroni corr.  benjamini corr.    counts  expected  fold_enrichment    GOname definition 
GO:0043067	5.39e-07	1.14e-02	8.49e-03	29 / 1539	10.49	2.76	regulation of programmed cell death	 *****  Any process that modulates the frequency, rate or extent of programmed cell death, cell death resulting from activation of endogenous cellular processes." [GOC:jl]...
GO:0042981	1.40e-06	2.96e-02	1.97e-02	28 / 1522	10.38	2.70	regulation of apoptotic process	 *****  Any process that modulates the occurrence or rate of cell death by apoptotic process." [GOC:jl, GOC:mtg_apoptosis]...
GO:0010941	1.99e-06	4.22e-02	2.69e-02	29 / 1642	11.19	2.59	regulation of cell death	 *****  Any process that modulates the rate or frequency of cell death. Cell death is the specific activation or halting of processes within a cell so that its vital functions markedly cease, rather than simply deteriorating gradually over time, which culminates in cell death." [GOC:dph, GOC:tb]...
GO:0043065	6.08e-06	1.29e-01	6.99e-02	16 / 624	4.25	3.76	positive regulation of apoptotic process	 *****  Any process that activates or increases the frequency, rate or extent of cell death by apoptotic process." [GOC:jl, GOC:mtg_apoptosis]...
GO:0043068	6.99e-06	1.48e-01	7.72e-02	16 / 631	4.30	3.72	positive regulation of programmed cell death	 *****  Any process that activates or increases the frequency, rate or extent of programmed cell death, cell death resulting from activation of endogenous cellular processes." [GOC:jl]...


CLUSTER 26 (4 elements) 
GO Term   p-val   bonferroni corr.  benjamini corr.    counts  expected  fold_enrichment    GOname definition 
GO:0007548	1.68e-06	3.56e-02	2.30e-02	11 / 258	1.76	6.25	sex differentiation	 *****  The establishment of the sex of an organism by physical differentiation." [GOC:ai]...
GO:0030856	2.97e-06	6.29e-02	3.76e-02	8 / 129	0.88	9.10	regulation of epithelial cell differentiation	 *****  Any process that modulates the frequency, rate or extent of epithelial cell differentiation." [GOC:mah]...
GO:0046661	3.53e-06	7.47e-02	4.23e-02	8 / 132	0.90	8.89	male sex differentiation	 *****  The establishment of the sex of a male organism by physical differentiation." [GOC:bf]...
GO:0050678	7.35e-06	1.56e-01	8.08e-02	11 / 301	2.05	5.36	regulation of epithelial cell proliferation	 *****  Any process that modulates the frequency, rate or extent of epithelial cell proliferation." [GOC:ai]...


CLUSTER 27 (2 elements) 
GO Term   p-val   bonferroni corr.  benjamini corr.    counts  expected  fold_enrichment    GOname definition 
GO:0071504	3.08e-06	6.52e-02	3.85e-02	3 / 5	0.03	88.00	cellular response to heparin	 *****  Any process that results in a change in state or activity of a cell (in terms of movement, secretion, enzyme production, gene expression, etc.) as a result of a heparin stimulus." [GOC:mah, GOC:yaf]...
GO:0071503	6.13e-06	1.30e-01	7.01e-02	3 / 6	0.04	73.34	response to heparin	 *****  Any process that results in a change in state or activity of a cell or an organism (in terms of movement, secretion, enzyme production, gene expression, etc.) as a result of a heparin stimulus." [GOC:mah, GOC:yaf]...


CLUSTER 28 (3 elements) 
GO Term   p-val   bonferroni corr.  benjamini corr.    counts  expected  fold_enrichment    GOname definition 
GO:0048844	3.38e-06	7.15e-02	4.12e-02	6 / 60	0.41	14.67	artery morphogenesis	 *****  The process in which the anatomical structures of arterial blood vessels are generated and organized. Arteries are blood vessels that transport blood from the heart to the body and its organs." [GOC:dsf, PMID:16740480]...
GO:0060840	5.92e-06	1.25e-01	6.85e-02	6 / 66	0.45	13.33	artery development	 *****  The progression of the artery over time, from its initial formation to the mature structure. An artery is a blood vessel that carries blood away from the heart to a capillary bed." [GOC:dph, GOC:sdb_2009, GOC:tb]...
GO:0072148	7.45e-06	1.58e-01	8.14e-02	4 / 19	0.13	30.88	epithelial cell fate commitment	 *****  The process in which the developmental fate of a cell becomes restricted such that it will develop into an epithelial cell." [GOC:mtg_kidney_jan10]...
