# Supplementary material for: Mouse models of 17q21.31 microdeletion and microduplication syndromes highlight the importance of Kansl1 for cognition
Source: PLoS Genet. 2017 Jul 13;13(7):e1006886. doi: 10.1371/journal.pgen.1006886 (PMC5531616; doi:10.1371/journal.pgen.1006886)
Supplement: S6 Table — (TXT) [file pgen.1006886.s015.txt]

CLUSTER 1 (11 elements) 
GO Term   p-val   bonferroni corr.  benjamini corr.    counts  expected  fold_enrichment    GOname definition 
GO:0000786	3.85e-13	8.15e-09	6.76e-07	13 / 80	0.73	17.82	nucleosome	 *****  A complex comprised of DNA wound around a multisubunit core and associated proteins, which forms the primary packing unit of DNA into higher order structures." [GOC:elh]...
GO:0044815	1.01e-12	2.14e-08	6.76e-07	13 / 86	0.78	16.58	DNA packaging complex	 *****  A protein complex that plays a role in the process of DNA packaging." [GOC:jl]...
GO:0000788	2.12e-11	4.48e-07	1.06e-05	9 / 35	0.32	28.20	nuclear nucleosome	 *****  A complex comprised of DNA wound around a multisubunit core and associated proteins, which forms the primary packing unit of DNA in the nucleus into higher order structures." [GOC:elh]...
GO:0032993	2.07e-09	4.39e-05	4.54e-04	13 / 156	1.42	9.14	protein-DNA complex	 *****  A macromolecular complex containing both protein and DNA molecules." [GOC:mah]...
GO:0006334	1.49e-08	3.15e-04	1.86e-03	11 / 121	1.10	9.97	nucleosome assembly	 *****  The aggregation, arrangement and bonding together of a nucleosome, the beadlike structural units of eukaryotic chromatin composed of histones and DNA." [GOC:mah]...
GO:0031497	4.67e-08	9.89e-04	3.11e-03	11 / 135	1.23	8.94	chromatin assembly	 *****  The assembly of DNA, histone proteins, other associated proteins, and sometimes RNA, into chromatin structure, beginning with the formation of the basic unit, the nucleosome, followed by organization of the nucleosomes into higher order structures, ultimately giving rise to a complex organization of specific domains within the nucleus." [http://www.infobiogen.fr/services/chromcancer/IntroItems/ChromatinEducEng.html, PMID:20404130]...
GO:0034728	1.12e-07	2.37e-03	6.60e-03	11 / 147	1.34	8.21	nucleosome organization	 *****  A process that is carried out at the cellular level which results in the assembly, arrangement of constituent parts, or disassembly of one or more nucleosomes." [GOC:mah]...
GO:0065004	1.38e-07	2.92e-03	7.66e-03	11 / 150	1.37	8.04	protein-DNA complex assembly	 *****  The aggregation, arrangement and bonding together of proteins and DNA molecules to form a protein-DNA complex." [GOC:jl]...
GO:0006333	2.05e-07	4.35e-03	1.08e-02	11 / 156	1.42	7.73	chromatin assembly or disassembly	 *****  The formation or destruction of chromatin structures." [GOC:mah]...
GO:0071824	6.89e-07	1.46e-02	2.42e-02	11 / 176	1.60	6.85	protein-DNA complex subunit organization	 *****  Any process in which macromolecules aggregate, disaggregate, or are modified, resulting in the formation, disassembly, or alteration of a protein-DNA complex." [GOC:mah]...
GO:0006323	8.61e-07	1.82e-02	2.92e-02	11 / 180	1.64	6.70	DNA packaging	 *****  Any process in which DNA and associated proteins are formed into a compact, orderly structure." [GOC:mah, ISBN:0815316194]...


CLUSTER 2 (4 elements) 
GO Term   p-val   bonferroni corr.  benjamini corr.    counts  expected  fold_enrichment    GOname definition 
GO:0007267	7.94e-13	1.68e-08	6.76e-07	36 / 976	8.90	4.04	cell-cell signaling	 *****  Any process that mediates the transfer of information from one cell to another." [GOC:mah]...
GO:0007268	5.25e-10	1.11e-05	2.10e-04	25 / 618	5.64	4.44	synaptic transmission	 *****  The process of communication from a neuron to a target (neuron, muscle, or secretory cell) across a synapse." [GOC:jl, MeSH:D009435]...
GO:0043269	4.98e-07	1.06e-02	1.96e-02	21 / 643	5.86	3.58	regulation of ion transport	 *****  Any process that modulates the frequency, rate or extent of the directed movement of charged atoms or small charged molecules into, out of or within a cell, or between cells, by means of some agent such as a transporter or pore." [GOC:jl]...
GO:0032879	6.48e-06	1.37e-01	1.37e-01	44 / 2424	22.10	1.99	regulation of localization	 *****  Any process that modulates the frequency, rate or extent of any process in which a cell, a substance, or a cellular entity is transported to, or maintained in, a specific location." [GOC:mah]...


CLUSTER 3 (15 elements) 
GO Term   p-val   bonferroni corr.  benjamini corr.    counts  expected  fold_enrichment    GOname definition 
GO:0051239	1.16e-09	2.45e-05	3.73e-04	56 / 2654	24.20	2.31	regulation of multicellular organismal process	 *****  Any process that modulates the frequency, rate or extent of a multicellular organismal process, the processes pertinent to the function of a multicellular organism above the cellular level; includes the integrated processes of tissues and organs." [GOC:ai, GOC:dph, GOC:tb]...
GO:0007399	3.17e-09	6.71e-05	5.41e-04	49 / 2204	20.10	2.44	nervous system development	 *****  The process whose specific outcome is the progression of nervous tissue over time, from its formation to its mature state." [GOC:dgh]...
GO:0030182	3.52e-09	7.44e-05	5.41e-04	32 / 1073	9.78	3.27	neuron differentiation	 *****  The process in which a relatively unspecialized cell acquires specialized features of a neuron." [GOC:mah]...
GO:0045595	5.65e-09	1.20e-04	8.08e-04	41 / 1676	15.28	2.68	regulation of cell differentiation	 *****  Any process that modulates the frequency, rate or extent of cell differentiation, the process in which relatively unspecialized cells acquire specialized structural and functional features." [GOC:go_curators]...
GO:0048699	1.83e-08	3.88e-04	2.08e-03	38 / 1541	14.05	2.70	generation of neurons	 *****  The process in which nerve cells are generated. This includes the production of neuroblasts and their differentiation into neurons." [GOC:nln]...
GO:0022008	2.03e-08	4.29e-04	2.13e-03	39 / 1615	14.73	2.65	neurogenesis	 *****  Generation of cells within the nervous system." [GO_REF:0000021, GOC:cls, GOC:curators, GOC:dgh, GOC:dph, GOC:jid, GOC:mtg_15jun06]...
GO:0048666	3.33e-08	7.05e-04	2.55e-03	27 / 875	7.98	3.38	neuron development	 *****  The process whose specific outcome is the progression of a neuron over time, from initial commitment of the cell to a specific fate, to the fully functional differentiated cell." [GOC:dph]...
GO:0031175	4.45e-08	9.43e-04	3.07e-03	24 / 716	6.53	3.68	neuron projection development	 *****  The process whose specific outcome is the progression of a neuron projection over time, from its formation to the mature structure. A neuron projection is any process extending from a neural cell, such as axons or dendrites (collectively called neurites)." [GOC:mah]...
GO:0051240	1.32e-07	2.80e-03	7.55e-03	36 / 1523	13.89	2.59	positive regulation of multicellular organismal process	 *****  Any process that activates or increases the frequency, rate or extent of an organismal process, any of the processes pertinent to the function of an organism above the cellular level; includes the integrated processes of tissues and organs." [GOC:ai]...
GO:2000026	1.57e-07	3.32e-03	8.49e-03	39 / 1745	15.91	2.45	regulation of multicellular organismal development	 *****  Any process that modulates the frequency, rate or extent of multicellular organismal development." [GOC:obol]...
GO:0048468	3.48e-07	7.37e-03	1.55e-02	39 / 1800	16.41	2.38	cell development	 *****  The process whose specific outcome is the progression of the cell over time, from its formation to the mature structure. Cell development does not include the steps involved in committing a cell to a specific fate." [GOC:go_curators]...
GO:0050793	5.99e-07	1.27e-02	2.18e-02	46 / 2370	21.61	2.13	regulation of developmental process	 *****  Any process that modulates the frequency, rate or extent of development, the biological process whose specific outcome is the progression of a multicellular organism over time from an initial condition (e.g. a zygote, or a young adult) to a later condition (e.g. a multicellular animal or an aged adult)." [GOC:go_curators]...
GO:0051094	1.26e-06	2.66e-02	3.86e-02	30 / 1251	11.41	2.63	positive regulation of developmental process	 *****  Any process that activates or increases the rate or extent of development, the biological process whose specific outcome is the progression of an organism over time from an initial condition (e.g. a zygote, or a young adult) to a later condition (e.g. a multicellular animal or an aged adult)." [GOC:ai]...
GO:0030154	2.79e-06	5.90e-02	7.15e-02	58 / 3504	31.95	1.82	cell differentiation	 *****  The process in which relatively unspecialized cells, e.g. embryonic or regenerative cells, acquire specialized structural and/or functional features that characterize the cells, tissues, or organs of the mature organism or some other relatively stable phase of the organism's life history. Differentiation includes the processes involved in commitment of a cell to a specific fate and its subsequent development to the mature state." [ISBN:0198506732]...
GO:0030030	4.30e-06	9.11e-02	1.02e-01	26 / 1056	9.63	2.70	cell projection organization	 *****  A process that is carried out at the cellular level which results in the assembly, arrangement of constituent parts, or disassembly of a prolongation or process extending from a cell, e.g. a flagellum or axon." [GOC:jl, GOC:mah, http://www.cogsci.princeton.edu/~wn/]...


CLUSTER 4 (7 elements) 
GO Term   p-val   bonferroni corr.  benjamini corr.    counts  expected  fold_enrichment    GOname definition 
GO:0048731	1.33e-09	2.82e-05	3.73e-04	73 / 4027	36.72	1.99	system development	 *****  The process whose specific outcome is the progression of an organismal system over time, from its formation to the mature structure. A system is a regularly interacting or interdependent group of organs or tissues that work together to carry out a given biological process." [GOC:dph, GOC:jid]...
GO:0007275	8.45e-09	1.79e-04	1.13e-03	78 / 4633	42.25	1.85	multicellular organismal development	 *****  The biological process whose specific outcome is the progression of a multicellular organism over time from an initial condition (e.g. a zygote or a young adult) to a later condition (e.g. a multicellular animal or an aged adult)." [GOC:dph, GOC:ems, GOC:isa_complete, GOC:tb]...
GO:0048856	2.23e-08	4.73e-04	2.13e-03	79 / 4822	43.97	1.80	anatomical structure development	 *****  The biological process whose specific outcome is the progression of an anatomical structure from an initial condition to its mature state. This process begins with the formation of the structure and ends with the mature structure, whatever form that may be including its natural destruction. An anatomical structure is any biological entity that occupies space and is distinguished from its surroundings. Anatomical structures can be macroscopic such as a carpel, or microscopic such as an acrosome." [GO_REF:0000021, GOC:mtg_15jun06]...
GO:0044707	4.26e-07	9.02e-03	1.74e-02	98 / 6966	63.52	1.54	single-multicellular organism process	 *****  A biological process occurring within a single, multicellular organism." [GOC:jl]...
GO:0032502	5.37e-07	1.14e-02	2.07e-02	81 / 5369	48.96	1.65	developmental process	 *****  A biological process whose specific outcome is the progression of an integrated living unit: an anatomical structure (which may be a subcellular structure, cell, tissue, or organ), or organism over time from an initial condition to a later condition." [GOC:isa_complete]...
GO:0044767	6.04e-07	1.28e-02	2.18e-02	80 / 5291	48.25	1.66	single-organism developmental process	 *****  A biological process whose specific outcome is the progression of an integrated living unit: an anatomical structure (which may be a subcellular structure, cell, tissue, or organ), or organism over time from an initial condition to a later condition, involving only one organism." [GOC:jl]...
GO:0032501	2.57e-06	5.45e-02	6.69e-02	98 / 7223	65.87	1.49	multicellular organismal process	 *****  Any biological process, occurring at the level of a multicellular organism, pertinent to its function." [GOC:curators, GOC:dph, GOC:isa_complete, GOC:tb]...


CLUSTER 5 (7 elements) 
GO Term   p-val   bonferroni corr.  benjamini corr.    counts  expected  fold_enrichment    GOname definition 
GO:0043005	1.49e-09	3.16e-05	3.73e-04	33 / 1095	9.99	3.30	neuron projection	 *****  A prolongation or process extending from a nerve cell, e.g. an axon or dendrite." [GOC:jl, http://www.cogsci.princeton.edu/~wn/]...
GO:0097458	3.42e-09	7.24e-05	5.41e-04	37 / 1383	12.61	2.93	neuron part	 *****  Any constituent part of a neuron, the basic cellular unit of nervous tissue. A typical neuron consists of a cell body (often called the soma), an axon, and dendrites. Their purpose is to receive, conduct, and transmit impulses in the nervous system." [GOC:pr, http://en.wikipedia.org/wiki/Neuron]...
GO:0036477	1.13e-06	2.40e-02	3.54e-02	23 / 795	7.25	3.17	somatodendritic compartment	 *****  The region of a neuron that includes the cell body (cell soma) and the dendrite, but excludes the axon." [GOC:pad, GOC:PARL]...
GO:0042995	1.50e-06	3.18e-02	4.42e-02	40 / 1984	18.09	2.21	cell projection	 *****  A prolongation or process extending from a cell, e.g. a flagellum or axon." [GOC:jl, http://www.cogsci.princeton.edu/~wn/]...
GO:0045202	1.83e-06	3.87e-02	5.15e-02	22 / 757	6.90	3.19	synapse	 *****  The junction between a nerve fiber of one neuron and another neuron or muscle fiber or glial cell; the site of interneuronal communication. As the nerve fiber approaches the synapse it enlarges into a specialized structure, the presynaptic nerve ending, which contains mitochondria and synaptic vesicles. At the tip of the nerve ending is the presynaptic membrane; facing it, and separated from it by a minute cleft (the synaptic cleft) is a specialized area of membrane on the receiving cell, known as the postsynaptic membrane. In response to the arrival of nerve impulses, the presynaptic nerve ending secretes molecules of neurotransmitters into the synaptic cleft. These diffuse across the cleft and transmit the signal to the postsynaptic membrane." [ISBN:0198506732]...
GO:0044297	2.14e-06	4.53e-02	5.78e-02	20 / 646	5.89	3.40	cell body	 *****  The portion of a cell bearing surface projections such as axons, dendrites, cilia, or flagella that includes the nucleus, but excludes all cell projections." [GOC:go_curators]...
GO:0043025	5.78e-06	1.22e-01	1.29e-01	18 / 573	5.23	3.44	neuronal cell body	 *****  The portion of a neuron that includes the nucleus, but excludes cell projections such as axons and dendrites." [GOC:go_curators]...


CLUSTER 6 (8 elements) 
GO Term   p-val   bonferroni corr.  benjamini corr.    counts  expected  fold_enrichment    GOname definition 
GO:1903522	2.27e-09	4.80e-05	4.54e-04	16 / 259	2.36	6.77	regulation of blood circulation	 *****  Any process that modulates the frequency, rate or extent of blood circulation." [GO_REF:0000058, GOC:mr, GOC:TermGenie, PMID:10659969]...
GO:0008015	6.59e-08	1.40e-03	4.26e-03	16 / 329	3.00	5.33	blood circulation	 *****  The flow of blood through the body of an animal, enabling the transport of nutrients to the tissues and the removal of waste products." [GOC:mtg_heart, ISBN:0192800825]...
GO:0003013	7.47e-08	1.58e-03	4.67e-03	16 / 332	3.03	5.28	circulatory system process	 *****  A organ system process carried out by any of the organs or tissues of the circulatory system. The circulatory system is an organ system that moves extracellular fluids to and from tissue within a multicellular organism." [GOC:mtg_cardio]...
GO:0044057	2.28e-07	4.83e-03	1.17e-02	19 / 507	4.62	4.11	regulation of system process	 *****  Any process that modulates the frequency, rate or extent of a system process, a multicellular organismal process carried out by any of the organs or tissues in an organ system." [GOC:jl]...
GO:0006937	3.62e-07	7.66e-03	1.57e-02	11 / 165	1.50	7.31	regulation of muscle contraction	 *****  Any process that modulates the frequency, rate or extent of muscle contraction." [GOC:go_curators]...
GO:0006936	9.12e-07	1.93e-02	2.99e-02	12 / 220	2.01	5.98	muscle contraction	 *****  A process in which force is generated within muscle tissue, resulting in a change in muscle geometry. Force generation involves a chemo-mechanical energy conversion step that is carried out by the actin/myosin complex activity, which generates force through ATP hydrolysis." [GOC:ef, GOC:mtg_muscle, ISBN:0198506732]...
GO:0003012	1.30e-06	2.75e-02	3.94e-02	13 / 270	2.46	5.28	muscle system process	 *****  A organ system process carried out at the level of a muscle. Muscle tissue is composed of contractile cells or fibers." [GOC:mtg_cardio]...
GO:0090257	4.85e-06	1.03e-01	1.10e-01	11 / 215	1.96	5.61	regulation of muscle system process	 *****  Any process that modulates the frequency, rate or extent of a muscle system process, a multicellular organismal process carried out by any of the organs or tissues in a muscle system." [GOC:dph, GOC:tb]...


CLUSTER 7 (5 elements) 
GO Term   p-val   bonferroni corr.  benjamini corr.    counts  expected  fold_enrichment    GOname definition 
GO:0002227	1.87e-08	3.95e-04	2.08e-03	6 / 20	0.18	32.90	innate immune response in mucosa	 *****  Any process of the innate immune response that takes place in the mucosal tissues." [GOC:add, PMID:10719665, PMID:15971105]...
GO:0002385	2.65e-07	5.61e-03	1.26e-02	6 / 30	0.27	21.93	mucosal immune response	 *****  An immune response taking place in mucosal tissues, including those of the intestinal tract, nasal and upper respiratory tract, and genital tract." [GO_REF:0000022, GOC:jal, GOC:mtg_15nov05, ISBN:0781735149]...
GO:0002251	3.26e-07	6.91e-03	1.48e-02	6 / 31	0.28	21.23	organ or tissue specific immune response	 *****  An immune response taking place in an organ or tissues such as the liver, brain, mucosa, or nervous system tissues." [GO_REF:0000022, GOC:jal, GOC:mtg_15nov05]...
GO:0019731	3.98e-07	8.44e-03	1.70e-02	6 / 32	0.29	20.56	antibacterial humoral response	 *****  An immune response against bacteria mediated through a body fluid. Examples of this process are the antibacterial humoral responses in Mus musculus and Drosophila melanogaster." [GOC:go_curators, GOC:mtg_sensu]...
GO:0019730	5.82e-07	1.23e-02	2.18e-02	6 / 34	0.31	19.35	antimicrobial humoral response	 *****  An immune response against microbes mediated through a body fluid. Examples of this process are seen in the antimicrobial humoral response of Drosophila melanogaster and Mus musculus." [GOC:go_curators, GOC:mtg_sensu]...


CLUSTER 8 (6 elements) 
GO Term   p-val   bonferroni corr.  benjamini corr.    counts  expected  fold_enrichment    GOname definition 
GO:0009605	2.24e-08	4.74e-04	2.13e-03	42 / 1830	16.69	2.52	response to external stimulus	 *****  Any process that results in a change in state or activity of a cell or an organism (in terms of movement, secretion, enzyme production, gene expression, etc.) as a result of an external stimulus." [GOC:hb]...
GO:0009719	2.47e-08	5.23e-04	2.25e-03	35 / 1358	12.38	2.83	response to endogenous stimulus	 *****  Any process that results in a change in state or activity of a cell or an organism (in terms of movement, secretion, enzyme production, gene expression, etc.) as a result of a stimulus arising within the organism." [GOC:sm]...
GO:0008285	4.34e-07	9.19e-03	1.74e-02	22 / 694	6.33	3.48	negative regulation of cell proliferation	 *****  Any process that stops, prevents or reduces the rate or extent of cell proliferation." [GOC:go_curators]...
GO:0042127	2.18e-06	4.62e-02	5.82e-02	34 / 1568	14.30	2.38	regulation of cell proliferation	 *****  Any process that modulates the frequency, rate or extent of cell proliferation." [GOC:jl]...
GO:0043408	4.72e-06	9.98e-02	1.09e-01	20 / 681	6.21	3.22	regulation of MAPK cascade	 *****  Any process that modulates the frequency, rate or extent of signal transduction mediated by the MAP kinase (MAPK) cascade." [GOC:go_curators]...
GO:0009888	4.74e-06	1.00e-01	1.09e-01	35 / 1699	15.49	2.26	tissue development	 *****  The process whose specific outcome is the progression of a tissue over time, from its formation to the mature structure." [ISBN:0471245208]...


CLUSTER 9 (4 elements) 
GO Term   p-val   bonferroni corr.  benjamini corr.    counts  expected  fold_enrichment    GOname definition 
GO:0023051	2.74e-08	5.79e-04	2.38e-03	56 / 2898	26.43	2.12	regulation of signaling	 *****  Any process that modulates the frequency, rate or extent of a signaling process." [GOC:mtg_signal]...
GO:0010646	3.12e-08	6.61e-04	2.50e-03	56 / 2909	26.53	2.11	regulation of cell communication	 *****  Any process that modulates the frequency, rate or extent of cell communication. Cell communication is the process that mediates interactions between a cell and its surroundings. Encompasses interactions such as signaling or attachment between one cell and another cell, between a cell and an extracellular matrix, or between a cell and any other aspect of its environment." [GOC:dph, GOC:tb]...
GO:0048583	3.44e-08	7.28e-04	2.55e-03	63 / 3486	31.79	1.98	regulation of response to stimulus	 *****  Any process that modulates the frequency, rate or extent of a response to a stimulus. Response to stimulus is a change in state or activity of a cell or an organism (in terms of movement, secretion, enzyme production, gene expression, etc.) as a result of a stimulus." [GOC:jid]...
GO:0009966	9.29e-06	1.97e-01	1.81e-01	45 / 2540	23.16	1.94	regulation of signal transduction	 *****  Any process that modulates the frequency, rate or extent of signal transduction." [GOC:sm]...


CLUSTER 10 (7 elements) 
GO Term   p-val   bonferroni corr.  benjamini corr.    counts  expected  fold_enrichment    GOname definition 
GO:0006939	3.04e-08	6.44e-04	2.50e-03	8 / 54	0.49	16.25	smooth muscle contraction	 *****  A process in which force is generated within smooth muscle tissue, resulting in a change in muscle geometry. Force generation involves a chemo-mechanical energy conversion step that is carried out by the actin/myosin complex activity, which generates force through ATP hydrolysis. Smooth muscle differs from striated muscle in the much higher actin/myosin ratio, the absence of conspicuous sarcomeres and the ability to contract to a much smaller fraction of its resting length." [GOC:ef, GOC:jl, GOC:mtg_muscle, ISBN:0198506732]...
GO:0019229	4.19e-07	8.87e-03	1.74e-02	8 / 75	0.68	11.70	regulation of vasoconstriction	 *****  Any process that modulates the frequency, rate or extent of reductions in the diameter of blood vessels." [GOC:jl]...
GO:0007200	1.57e-06	3.33e-02	4.50e-02	8 / 89	0.81	9.86	phospholipase C-activating G-protein coupled receptor signaling pathway	 *****  The series of molecular signals generated as a consequence of a G-protein coupled receptor binding to its physiological ligand, where the pathway proceeds with activation of phospholipase C (PLC) and a subsequent increase in the concentration of inositol trisphosphate (IP3) and diacylglycerol (DAG)." [GOC:dph, GOC:mah, GOC:signaling, GOC:tb, ISBN:0815316194]...
GO:0006940	2.11e-06	4.47e-02	5.78e-02	7 / 65	0.59	11.81	regulation of smooth muscle contraction	 *****  Any process that modulates the frequency, rate or extent of smooth muscle contraction." [GOC:go_curators]...
GO:0003018	6.31e-06	1.34e-01	1.34e-01	8 / 107	0.98	8.20	vascular process in circulatory system	 *****  A circulatory process that occurs at the level of the vasculature." [GOC:mtg_cardio]...
GO:1903524	6.31e-06	1.34e-01	1.34e-01	8 / 107	0.98	8.20	positive regulation of blood circulation	 *****  Any process that activates or increases the frequency, rate or extent of blood circulation." [GO_REF:0000058, GOC:mr, GOC:TermGenie, PMID:10659969]...
GO:0045987	9.91e-06	2.10e-01	1.91e-01	5 / 32	0.29	17.13	positive regulation of smooth muscle contraction	 *****  Any process that activates or increases the frequency, rate or extent of smooth muscle contraction." [GOC:go_curators]...


CLUSTER 11 (3 elements) 
GO Term   p-val   bonferroni corr.  benjamini corr.    counts  expected  fold_enrichment    GOname definition 
GO:0051290	3.88e-08	8.21e-04	2.77e-03	7 / 37	0.34	20.75	protein heterotetramerization	 *****  The formation of a protein heterotetramer, a macromolecular structure consisting of four noncovalently associated subunits, of which not all are identical." [GOC:go_curators]...
GO:0006335	8.43e-06	1.78e-01	1.69e-01	5 / 31	0.28	17.69	DNA replication-dependent nucleosome assembly	 *****  The formation of nucleosomes on newly replicated DNA, coupled to strand elongation." [GOC:mah]...
GO:0034723	8.43e-06	1.78e-01	1.69e-01	5 / 31	0.28	17.69	DNA replication-dependent nucleosome organization	 *****  The formation or destruction of chromatin structures on newly replicated DNA, coupled to strand elongation." [GOC:mah, PMID:17510629]...


CLUSTER 12 (5 elements) 
GO Term   p-val   bonferroni corr.  benjamini corr.    counts  expected  fold_enrichment    GOname definition 
GO:0050804	1.05e-07	2.23e-03	6.39e-03	15 / 297	2.71	5.54	regulation of synaptic transmission	 *****  Any process that modulates the frequency or rate of synaptic transmission, the process of communication from a neuron to a target (neuron, muscle, or secretory cell) across a synapse." [GOC:ai]...
GO:0050795	2.98e-07	6.31e-03	1.39e-02	13 / 237	2.16	6.02	regulation of behavior	 *****  Any process that modulates the frequency, rate or extent of behavior, the internally coordinated responses (actions or inactions) of whole living organisms (individuals or groups) to internal or external stimuli." [GOC:go_curators, GOC:pr]...
GO:0007187	2.93e-06	6.19e-02	7.32e-02	11 / 204	1.86	5.91	G-protein coupled receptor signaling pathway, coupled to cyclic nucleotide second messenger	 *****  The series of molecular signals generated as a consequence of a G-protein coupled receptor binding to its physiological ligand, where the pathway proceeds with activation or inhibition of a nucleotide cyclase activity and a subsequent change in the concentration of a cyclic nucleotide." [GOC:mah, GOC:signaling, ISBN:0815316194]...
GO:0097305	3.65e-06	7.72e-02	8.90e-02	10 / 169	1.54	6.49	response to alcohol	 *****  Any process that results in a change in state or activity of a cell or an organism (in terms of movement, secretion, enzyme production, gene expression, etc.) as a result of an alcohol stimulus." [CHEBI:30879, GOC:pr]...
GO:0051966	8.61e-06	1.82e-01	1.71e-01	6 / 53	0.48	12.41	regulation of synaptic transmission, glutamatergic	 *****  Any process that modulates the frequency, rate or extent of glutamatergic synaptic transmission, the process of communication from a neuron to another neuron across a synapse using the neurotransmitter glutamate." [GOC:ai]...


CLUSTER 13 (5 elements) 
GO Term   p-val   bonferroni corr.  benjamini corr.    counts  expected  fold_enrichment    GOname definition 
GO:0044459	2.51e-07	5.32e-03	1.25e-02	54 / 2930	26.72	2.02	plasma membrane part	 *****  Any constituent part of the plasma membrane, the membrane surrounding a cell that separates the cell from its external environment. It consists of a phospholipid bilayer and associated proteins." [GOC:jl]...
GO:0016020	9.36e-07	1.98e-02	3.02e-02	120 / 9331	85.09	1.41	membrane	 *****  A lipid bilayer along with all the proteins and protein complexes embedded in it an attached to it." [GOC:dos, GOC:mah, ISBN:0815316194]...
GO:0005886	1.00e-06	2.12e-02	3.18e-02	75 / 4893	44.62	1.68	plasma membrane	 *****  The membrane surrounding a cell that separates the cell from its external environment. It consists of a phospholipid bilayer and associated proteins." [ISBN:0716731363]...
GO:0071944	2.31e-06	4.89e-02	6.08e-02	75 / 4998	45.58	1.65	cell periphery	 *****  The part of a cell encompassing the cell cortex, the plasma membrane, and any external encapsulating structures." [GOC:mah]...
GO:0031224	2.91e-06	6.17e-02	7.32e-02	84 / 5874	53.56	1.57	intrinsic component of membrane	 *****  The component of a membrane consisting of the gene products having some covalently attached portion, for example part of a peptide sequence or some other covalently attached group such as a GPI anchor, which spans or is embedded in one or both leaflets of the membrane." [GOC:mah]...


CLUSTER 14 (5 elements) 
GO Term   p-val   bonferroni corr.  benjamini corr.    counts  expected  fold_enrichment    GOname definition 
GO:0060284	2.56e-07	5.42e-03	1.25e-02	26 / 907	8.27	3.14	regulation of cell development	 *****  Any process that modulates the rate, frequency or extent of the progression of the cell over time, from its formation to the mature structure. Cell development does not include the steps involved in committing a cell to a specific fate." [GOC:dph, GOC:tb]...
GO:0050767	7.14e-07	1.51e-02	2.47e-02	22 / 715	6.52	3.37	regulation of neurogenesis	 *****  Any process that modulates the frequency, rate or extent of neurogenesis, the origin and formation of neurons." [GOC:ai]...
GO:0051960	1.49e-06	3.16e-02	4.42e-02	23 / 808	7.37	3.12	regulation of nervous system development	 *****  Any process that modulates the frequency, rate or extent of nervous system development, the origin and formation of nervous tissue." [GOC:ai]...
GO:0051241	7.55e-06	1.60e-01	1.56e-01	26 / 1090	9.94	2.62	negative regulation of multicellular organismal process	 *****  Any process that stops, prevents, or reduces the frequency, rate or extent of an organismal process, the processes pertinent to the function of an organism above the cellular level; includes the integrated processes of tissues and organs." [GOC:ai]...
GO:0045664	7.67e-06	1.62e-01	1.57e-01	18 / 585	5.33	3.37	regulation of neuron differentiation	 *****  Any process that modulates the frequency, rate or extent of neuron differentiation." [GOC:go_curators]...


CLUSTER 15 (3 elements) 
GO Term   p-val   bonferroni corr.  benjamini corr.    counts  expected  fold_enrichment    GOname definition 
GO:0007218	6.10e-07	1.29e-02	2.18e-02	9 / 107	0.98	9.22	neuropeptide signaling pathway	 *****  The series of molecular signals generated as a consequence of a peptide neurotransmitter binding to a cell surface receptor." [GOC:mah, ISBN:0815316194]...
GO:0030594	2.02e-06	4.29e-02	5.63e-02	8 / 92	0.84	9.54	neurotransmitter receptor activity	 *****  Combining with a neurotransmitter and transmitting the signal to initiate a change in cell activity." [GOC:jl, GOC:signaling]...
GO:0008188	4.21e-06	8.92e-02	1.02e-01	6 / 47	0.43	14.00	neuropeptide receptor activity	 *****  Combining with a neuropeptide to initiate a change in cell activity." [GOC:ai]...


CLUSTER 16 (3 elements) 
GO Term   p-val   bonferroni corr.  benjamini corr.    counts  expected  fold_enrichment    GOname definition 
GO:0044421	8.87e-07	1.88e-02	2.96e-02	62 / 3724	33.96	1.83	extracellular region part	 *****  Any constituent part of the extracellular region, the space external to the outermost structure of a cell. For cells without external protective or external encapsulating structures this refers to space outside of the plasma membrane. This term covers constituent parts of the host cell environment outside an intracellular parasite." [GOC:jl]...
GO:0005576	5.01e-06	1.06e-01	1.13e-01	66 / 4276	38.99	1.69	extracellular region	 *****  The space external to the outermost structure of a cell. For cells without external protective or external encapsulating structures this refers to space outside of the plasma membrane. This term covers the host cell environment outside an intracellular parasite." [GOC:go_curators]...
GO:0005615	8.99e-06	1.90e-01	1.76e-01	30 / 1381	12.59	2.38	extracellular space	 *****  That part of a multicellular organism outside the cells proper, usually taken to be outside the plasma membranes, and occupied by fluid." [ISBN:0198547684]...


CLUSTER 17 (2 elements) 
GO Term   p-val   bonferroni corr.  benjamini corr.    counts  expected  fold_enrichment    GOname definition 
GO:0090130	1.57e-06	3.33e-02	4.50e-02	8 / 89	0.81	9.86	tissue migration	 *****  The process in which the population of cells that make up a tissue undergo directed movement." [GOC:ascb_2009, GOC:dph, GOC:tb]...
GO:0090132	6.65e-06	1.41e-01	1.39e-01	7 / 77	0.70	9.97	epithelium migration	 *****  The process in which the population of cells that make up an epithelium undergo directed movement." [GOC:ascb_2009, GOC:dph, GOC:tb]...


CLUSTER 18 (4 elements) 
GO Term   p-val   bonferroni corr.  benjamini corr.    counts  expected  fold_enrichment    GOname definition 
GO:0014832	3.14e-06	6.65e-02	7.76e-02	4 / 12	0.11	36.55	urinary bladder smooth muscle contraction	 *****  A process in which force is generated within smooth muscle tissue, resulting in a change in muscle geometry. This process occurs in the urinary bladder. Force generation involves a chemo-mechanical energy conversion step that is carried out by the actin/myosin complex activity, which generates force through ATP hydrolysis. The urinary bladder is a musculomembranous sac along the urinary tract." [GOC:mr, GOC:mtg_muscle, http://en.wikipedia.org/wiki/Rhea_(bird), MA:0001697, MSH:D001743, PMID:11768524, PMID:18276178, PMID:538956]...
GO:0014848	4.51e-06	9.54e-02	1.06e-01	4 / 13	0.12	33.74	urinary tract smooth muscle contraction	 *****  A process in which force is generated within smooth muscle tissue, resulting in a change in muscle geometry. This process occurs in the urinary tract. Force generation involves a chemo-mechanical energy conversion step that is carried out by the actin/myosin complex activity, which generates force through ATP hydrolysis. The urinary tract consists of organs of the body that produce and discharge urine. These include the kidneys, ureters, bladder, and urethra." [GOC:ef, GOC:mtg_muscle, MA:0000325, MSH:D014551]...
GO:0004993	6.26e-06	1.33e-01	1.34e-01	4 / 14	0.13	31.33	serotonin receptor activity	 *****  Combining with the biogenic amine serotonin and transmitting the signal across the membrane by activating an associated G-protein. Serotonin (5-hydroxytryptamine) is a neurotransmitter and hormone found in vertebrates and invertebrates." [CHEBI:28790, GOC:ai]...
GO:0007210	6.26e-06	1.33e-01	1.34e-01	4 / 14	0.13	31.33	serotonin receptor signaling pathway	 *****  The series of molecular signals generated as a consequence of a serotonin receptor binding to one of its physiological ligands." [GOC:mah]...
