# Supplementary material for: Mouse models of 17q21.31 microdeletion and microduplication syndromes highlight the importance of Kansl1 for cognition
Source: PLoS Genet. 2017 Jul 13;13(7):e1006886. doi: 10.1371/journal.pgen.1006886 (PMC5531616; doi:10.1371/journal.pgen.1006886)
Supplement: S7 Table — (TXT) [file pgen.1006886.s016.txt]

CLUSTER 1 (5 elements) 
GO Term   p-val   bonferroni corr.  benjamini corr.    counts  expected  fold_enrichment    GOname definition 
GO:0043005	1.09e-18	2.32e-14	2.19e-12	46 / 1095	9.89	4.65	neuron projection	 *****  A prolongation or process extending from a nerve cell, e.g. an axon or dendrite." [GOC:jl, http://www.cogsci.princeton.edu/~wn/]...
GO:0097458	2.52e-18	5.33e-14	2.52e-12	51 / 1383	12.49	4.08	neuron part	 *****  Any constituent part of a neuron, the basic cellular unit of nervous tissue. A typical neuron consists of a cell body (often called the soma), an axon, and dendrites. Their purpose is to receive, conduct, and transmit impulses in the nervous system." [GOC:pr, http://en.wikipedia.org/wiki/Neuron]...
GO:0042995	4.18e-16	8.85e-12	2.09e-10	58 / 1984	17.92	3.24	cell projection	 *****  A prolongation or process extending from a cell, e.g. a flagellum or axon." [GOC:jl, http://www.cogsci.princeton.edu/~wn/]...
GO:0030424	2.55e-13	5.41e-09	4.26e-08	26 / 478	4.32	6.02	axon	 *****  The long process of a neuron that conducts nerve impulses, usually away from the cell body to the terminals and varicosities, which are sites of storage and release of neurotransmitter." [GOC:nln, ISBN:0198506732]...
GO:0044463	7.62e-11	1.61e-06	6.94e-06	33 / 984	8.89	3.71	cell projection part	 *****  Any constituent part of a cell projection, a prolongation or process extending from a cell, e.g. a flagellum or axon." [GOC:jl]...


CLUSTER 2 (8 elements) 
GO Term   p-val   bonferroni corr.  benjamini corr.    counts  expected  fold_enrichment    GOname definition 
GO:0007399	1.30e-16	2.76e-12	8.71e-11	62 / 2204	19.91	3.11	nervous system development	 *****  The process whose specific outcome is the progression of nervous tissue over time, from its formation to its mature state." [GOC:dgh]...
GO:0048699	1.22e-15	2.57e-11	4.87e-10	50 / 1541	13.92	3.59	generation of neurons	 *****  The process in which nerve cells are generated. This includes the production of neuroblasts and their differentiation into neurons." [GOC:nln]...
GO:0022008	7.99e-15	1.69e-10	2.66e-09	50 / 1615	14.59	3.43	neurogenesis	 *****  Generation of cells within the nervous system." [GO_REF:0000021, GOC:cls, GOC:curators, GOC:dgh, GOC:dph, GOC:jid, GOC:mtg_15jun06]...
GO:0030154	9.83e-12	2.08e-07	1.16e-06	71 / 3504	31.65	2.24	cell differentiation	 *****  The process in which relatively unspecialized cells, e.g. embryonic or regenerative cells, acquire specialized structural and/or functional features that characterize the cells, tissues, or organs of the mature organism or some other relatively stable phase of the organism's life history. Differentiation includes the processes involved in commitment of a cell to a specific fate and its subsequent development to the mature state." [ISBN:0198506732]...
GO:0048869	3.08e-11	6.52e-07	3.08e-06	72 / 3671	33.16	2.17	cellular developmental process	 *****  A biological process whose specific outcome is the progression of a cell over time from an initial condition to a later condition." [GOC:isa_complete]...
GO:0009653	1.60e-08	3.38e-04	7.10e-04	49 / 2340	21.14	2.32	anatomical structure morphogenesis	 *****  The process in which anatomical structures are generated and organized. Morphogenesis pertains to the creation of form." [GOC:go_curators, ISBN:0521436125]...
GO:0048513	2.05e-07	4.35e-03	6.14e-03	53 / 2860	25.84	2.05	organ development	 *****  Development of a tissue or tissues that work together to perform a specific function or functions. Development pertains to the process whose specific outcome is the progression of a structure over time, from its formation to the mature structure. Organs are commonly observed as visibly distinct structures, but may also exist as loosely associated clusters of cells that work together to perform a specific function or functions." [GOC:dph, GOC:jid]...
GO:0048468	2.70e-07	5.72e-03	7.73e-03	39 / 1800	16.26	2.40	cell development	 *****  The process whose specific outcome is the progression of the cell over time, from its formation to the mature structure. Cell development does not include the steps involved in committing a cell to a specific fate." [GOC:go_curators]...


CLUSTER 3 (9 elements) 
GO Term   p-val   bonferroni corr.  benjamini corr.    counts  expected  fold_enrichment    GOname definition 
GO:0044767	1.94e-14	4.10e-10	5.54e-09	98 / 5291	47.80	2.05	single-organism developmental process	 *****  A biological process whose specific outcome is the progression of an integrated living unit: an anatomical structure (which may be a subcellular structure, cell, tissue, or organ), or organism over time from an initial condition to a later condition, involving only one organism." [GOC:jl]...
GO:0007275	3.00e-14	6.35e-10	7.50e-09	90 / 4633	41.85	2.15	multicellular organismal development	 *****  The biological process whose specific outcome is the progression of a multicellular organism over time from an initial condition (e.g. a zygote or a young adult) to a later condition (e.g. a multicellular animal or an aged adult)." [GOC:dph, GOC:ems, GOC:isa_complete, GOC:tb]...
GO:0032502	5.09e-14	1.08e-09	1.13e-08	98 / 5369	48.50	2.02	developmental process	 *****  A biological process whose specific outcome is the progression of an integrated living unit: an anatomical structure (which may be a subcellular structure, cell, tissue, or organ), or organism over time from an initial condition to a later condition." [GOC:isa_complete]...
GO:0048731	6.62e-14	1.40e-09	1.20e-08	82 / 4027	36.38	2.25	system development	 *****  The process whose specific outcome is the progression of an organismal system over time, from its formation to the mature structure. A system is a regularly interacting or interdependent group of organs or tissues that work together to carry out a given biological process." [GOC:dph, GOC:jid]...
GO:0048856	9.79e-13	2.07e-08	1.51e-07	89 / 4822	43.56	2.04	anatomical structure development	 *****  The biological process whose specific outcome is the progression of an anatomical structure from an initial condition to its mature state. This process begins with the formation of the structure and ends with the mature structure, whatever form that may be including its natural destruction. An anatomical structure is any biological entity that occupies space and is distinguished from its surroundings. Anatomical structures can be macroscopic such as a carpel, or microscopic such as an acrosome." [GO_REF:0000021, GOC:mtg_15jun06]...
GO:0044707	1.55e-10	3.29e-06	1.29e-05	107 / 6966	62.93	1.70	single-multicellular organism process	 *****  A biological process occurring within a single, multicellular organism." [GOC:jl]...
GO:0032501	6.47e-10	1.37e-05	4.80e-05	108 / 7223	65.25	1.66	multicellular organismal process	 *****  Any biological process, occurring at the level of a multicellular organism, pertinent to its function." [GOC:curators, GOC:dph, GOC:isa_complete, GOC:tb]...
GO:0048518	6.46e-08	1.37e-03	2.19e-03	83 / 5357	48.39	1.72	positive regulation of biological process	 *****  Any process that activates or increases the frequency, rate or extent of a biological process. Biological processes are regulated by many means; examples include the control of gene expression, protein modification or interaction with a protein or substrate molecule." [GOC:jid]...
GO:0048519	8.25e-06	1.75e-01	1.34e-01	69 / 4659	42.09	1.64	negative regulation of biological process	 *****  Any process that stops, prevents, or reduces the frequency, rate or extent of a biological process. Biological processes are regulated by many means; examples include the control of gene expression, protein modification or interaction with a protein or substrate molecule." [GOC:jid]...


CLUSTER 4 (4 elements) 
GO Term   p-val   bonferroni corr.  benjamini corr.    counts  expected  fold_enrichment    GOname definition 
GO:0045202	6.41e-14	1.36e-09	1.20e-08	33 / 757	6.84	4.83	synapse	 *****  The junction between a nerve fiber of one neuron and another neuron or muscle fiber or glial cell; the site of interneuronal communication. As the nerve fiber approaches the synapse it enlarges into a specialized structure, the presynaptic nerve ending, which contains mitochondria and synaptic vesicles. At the tip of the nerve ending is the presynaptic membrane; facing it, and separated from it by a minute cleft (the synaptic cleft) is a specialized area of membrane on the receiving cell, known as the postsynaptic membrane. In response to the arrival of nerve impulses, the presynaptic nerve ending secretes molecules of neurotransmitters into the synaptic cleft. These diffuse across the cleft and transmit the signal to the postsynaptic membrane." [ISBN:0198506732]...
GO:0044456	7.43e-09	1.57e-04	3.91e-04	22 / 555	5.01	4.39	synapse part	 *****  Any constituent part of a synapse, the junction between a nerve fiber of one neuron and another neuron or muscle fiber or glial cell." [GOC:jl]...
GO:0098794	4.21e-07	8.92e-03	1.11e-02	15 / 334	3.02	4.97	postsynapse	 *****  The part of a synapse that is part of the post-synaptic cell." [GOC:dos]...
GO:0030054	4.59e-06	9.71e-02	8.42e-02	27 / 1138	10.28	2.63	cell junction	 *****  A cellular component that forms a specialized region of connection between two or more cells or between a cell and the extracellular matrix. At a cell junction, anchoring proteins extend through the plasma membrane to link cytoskeletal proteins in one cell to cytoskeletal proteins in neighboring cells or to proteins in the extracellular matrix." [GOC:mah, http://www.vivo.colostate.edu/hbooks/cmb/cells/pmemb/junctions_a.html, ISBN:0198506732]...


CLUSTER 5 (2 elements) 
GO Term   p-val   bonferroni corr.  benjamini corr.    counts  expected  fold_enrichment    GOname definition 
GO:0007267	2.89e-12	6.12e-08	4.13e-07	35 / 976	8.82	3.97	cell-cell signaling	 *****  Any process that mediates the transfer of information from one cell to another." [GOC:mah]...
GO:0007268	1.43e-11	3.02e-07	1.59e-06	27 / 618	5.58	4.84	synaptic transmission	 *****  The process of communication from a neuron to a target (neuron, muscle, or secretory cell) across a synapse." [GOC:jl, MeSH:D009435]...


CLUSTER 6 (4 elements) 
GO Term   p-val   bonferroni corr.  benjamini corr.    counts  expected  fold_enrichment    GOname definition 
GO:0036477	7.14e-12	1.51e-07	9.53e-07	31 / 795	7.18	4.32	somatodendritic compartment	 *****  The region of a neuron that includes the cell body (cell soma) and the dendrite, but excludes the axon." [GOC:pad, GOC:PARL]...
GO:0030425	4.54e-10	9.60e-06	3.49e-05	23 / 523	4.72	4.87	dendrite	 *****  A neuron projection that has a short, tapering, often branched, morphology, receives and integrates signals from other neurons or from sensory stimuli, and conducts a nerve impulse towards the axon or the cell body. In most neurons, the impulse is conveyed from dendrites to axon via the cell body, but in some types of unipolar neuron, the impulse does not travel via the cell body." [GOC:dos, GOC:mah, GOC:nln, ISBN:0198506732]...
GO:0043025	2.61e-09	5.53e-05	1.49e-04	23 / 573	5.18	4.44	neuronal cell body	 *****  The portion of a neuron that includes the nucleus, but excludes cell projections such as axons and dendrites." [GOC:go_curators]...
GO:0044297	2.44e-08	5.17e-04	9.97e-04	23 / 646	5.84	3.94	cell body	 *****  The portion of a cell bearing surface projections such as axons, dendrites, cilia, or flagella that includes the nucleus, but excludes all cell projections." [GOC:go_curators]...


CLUSTER 7 (3 elements) 
GO Term   p-val   bonferroni corr.  benjamini corr.    counts  expected  fold_enrichment    GOname definition 
GO:0032879	7.66e-12	1.62e-07	9.58e-07	57 / 2424	21.90	2.60	regulation of localization	 *****  Any process that modulates the frequency, rate or extent of any process in which a cell, a substance, or a cellular entity is transported to, or maintained in, a specific location." [GOC:mah]...
GO:0051049	2.03e-10	4.30e-06	1.63e-05	46 / 1844	16.66	2.76	regulation of transport	 *****  Any process that modulates the frequency, rate or extent of the directed movement of substances (such as macromolecules, small molecules, ions) into, out of or within a cell, or between cells, by means of some agent such as a transporter or pore." [GOC:ai]...
GO:0065008	4.75e-08	1.00e-03	1.73e-03	59 / 3219	29.08	2.03	regulation of biological quality	 *****  Any process that modulates a qualitative or quantitative trait of a biological quality. A biological quality is a measurable attribute of an organism or part of an organism, such as size, mass, shape, color, etc." [GOC:dph, GOC:isa_complete, GOC:mah, GOC:pr, GOC:vw]...


CLUSTER 8 (8 elements) 
GO Term   p-val   bonferroni corr.  benjamini corr.    counts  expected  fold_enrichment    GOname definition 
GO:0045595	3.05e-11	6.45e-07	3.08e-06	45 / 1676	15.14	2.97	regulation of cell differentiation	 *****  Any process that modulates the frequency, rate or extent of cell differentiation, the process in which relatively unspecialized cells acquire specialized structural and functional features." [GOC:go_curators]...
GO:0060284	4.23e-11	8.95e-07	4.03e-06	32 / 907	8.19	3.91	regulation of cell development	 *****  Any process that modulates the rate, frequency or extent of the progression of the cell over time, from its formation to the mature structure. Cell development does not include the steps involved in committing a cell to a specific fate." [GOC:dph, GOC:tb]...
GO:0050793	1.07e-10	2.26e-06	9.29e-06	54 / 2370	21.41	2.52	regulation of developmental process	 *****  Any process that modulates the frequency, rate or extent of development, the biological process whose specific outcome is the progression of a multicellular organism over time from an initial condition (e.g. a zygote, or a young adult) to a later condition (e.g. a multicellular animal or an aged adult)." [GOC:go_curators]...
GO:0051239	7.94e-10	1.68e-05	5.68e-05	56 / 2654	23.98	2.34	regulation of multicellular organismal process	 *****  Any process that modulates the frequency, rate or extent of a multicellular organismal process, the processes pertinent to the function of a multicellular organism above the cellular level; includes the integrated processes of tissues and organs." [GOC:ai, GOC:dph, GOC:tb]...
GO:2000026	1.31e-09	2.78e-05	8.21e-05	43 / 1745	15.76	2.73	regulation of multicellular organismal development	 *****  Any process that modulates the frequency, rate or extent of multicellular organismal development." [GOC:obol]...
GO:0051094	8.65e-09	1.83e-04	4.22e-04	34 / 1251	11.30	3.01	positive regulation of developmental process	 *****  Any process that activates or increases the rate or extent of development, the biological process whose specific outcome is the progression of an organism over time from an initial condition (e.g. a zygote, or a young adult) to a later condition (e.g. a multicellular animal or an aged adult)." [GOC:ai]...
GO:0045597	1.76e-08	3.72e-04	7.64e-04	28 / 915	8.27	3.39	positive regulation of cell differentiation	 *****  Any process that activates or increases the frequency, rate or extent of cell differentiation." [GOC:go_curators]...
GO:0051240	3.32e-08	7.03e-04	1.28e-03	37 / 1523	13.76	2.69	positive regulation of multicellular organismal process	 *****  Any process that activates or increases the frequency, rate or extent of an organismal process, any of the processes pertinent to the function of an organism above the cellular level; includes the integrated processes of tissues and organs." [GOC:ai]...


CLUSTER 9 (3 elements) 
GO Term   p-val   bonferroni corr.  benjamini corr.    counts  expected  fold_enrichment    GOname definition 
GO:0007417	8.67e-10	1.84e-05	5.98e-05	28 / 797	7.20	3.89	central nervous system development	 *****  The process whose specific outcome is the progression of the central nervous system over time, from its formation to the mature structure. The central nervous system is the core nervous system that serves an integrating and coordinating function. In vertebrates it consists of the brain and spinal cord. In those invertebrates with a central nervous system it typically consists of a brain, cerebral ganglia and a nerve cord." [GOC:bf, GOC:jid, ISBN:0582227089]...
GO:0007420	2.15e-08	4.56e-04	9.17e-04	22 / 589	5.32	4.13	brain development	 *****  The process whose specific outcome is the progression of the brain over time, from its formation to the mature structure. Brain development begins with patterning events in the neural tube and ends with the mature structure that is the center of thought and emotion. The brain is responsible for the coordination and control of bodily activities and the interpretation of information from the senses (sight, hearing, smell, etc.)." [GOC:dph, GOC:jid, GOC:tb, UBERON:0000955]...
GO:0060322	6.29e-08	1.33e-03	2.17e-03	22 / 626	5.66	3.89	head development	 *****  The biological process whose specific outcome is the progression of a head from an initial condition to its mature state. The head is the anterior-most division of the body." [GOC:dph]...


CLUSTER 10 (7 elements) 
GO Term   p-val   bonferroni corr.  benjamini corr.    counts  expected  fold_enrichment    GOname definition 
GO:0051960	1.18e-09	2.49e-05	7.84e-05	28 / 808	7.30	3.84	regulation of nervous system development	 *****  Any process that modulates the frequency, rate or extent of nervous system development, the origin and formation of nervous tissue." [GOC:ai]...
GO:0050767	8.23e-09	1.74e-04	4.22e-04	25 / 715	6.46	3.87	regulation of neurogenesis	 *****  Any process that modulates the frequency, rate or extent of neurogenesis, the origin and formation of neurons." [GOC:ai]...
GO:0010720	2.31e-08	4.89e-04	9.62e-04	21 / 540	4.88	4.30	positive regulation of cell development	 *****  Any process that increases the rate, frequency or extent of the progression of the cell over time, from its formation to the mature structure. Cell development does not include the steps involved in committing a cell to a specific fate." [GOC:BHF, GOC:dph, GOC:tb]...
GO:0045664	8.96e-08	1.90e-03	2.89e-03	21 / 585	5.28	3.97	regulation of neuron differentiation	 *****  Any process that modulates the frequency, rate or extent of neuron differentiation." [GOC:go_curators]...
GO:0050769	4.37e-07	9.26e-03	1.13e-02	17 / 431	3.89	4.37	positive regulation of neurogenesis	 *****  Any process that activates or increases the frequency, rate or extent of neurogenesis, the origin and formation of neurons." [GOC:ai]...
GO:0045666	5.90e-07	1.25e-02	1.45e-02	15 / 343	3.10	4.84	positive regulation of neuron differentiation	 *****  Any process that activates or increases the frequency, rate or extent of neuron differentiation." [GOC:go_curators]...
GO:0051962	5.92e-07	1.25e-02	1.45e-02	18 / 492	4.44	4.05	positive regulation of nervous system development	 *****  Any process that activates, maintains or increases the frequency, rate or extent of nervous system development, the origin and formation of nervous tissue." [GOC:ai]...


CLUSTER 11 (13 elements) 
GO Term   p-val   bonferroni corr.  benjamini corr.    counts  expected  fold_enrichment    GOname definition 
GO:0006928	1.26e-09	2.66e-05	8.10e-05	38 / 1410	12.74	2.98	movement of cell or subcellular component	 *****  The directed, self-propelled movement of a cell or subcellular component without the involvement of an external agent such as a transporter or a pore." [GOC:dgh, GOC:dph, GOC:jl, GOC:mlg]...
GO:0040011	2.21e-09	4.67e-05	1.34e-04	35 / 1247	11.26	3.11	locomotion	 *****  Self-propelled movement of a cell or organism from one location to another." [GOC:dgh]...
GO:0048812	3.74e-09	7.92e-05	2.08e-04	23 / 584	5.28	4.36	neuron projection morphogenesis	 *****  The process in which the anatomical structures of a neuron projection are generated and organized. A neuron projection is any process extending from a neural cell, such as axons or dendrites." [GOC:mah]...
GO:0031175	8.46e-09	1.79e-04	4.22e-04	25 / 716	6.47	3.87	neuron projection development	 *****  The process whose specific outcome is the progression of a neuron projection over time, from its formation to the mature structure. A neuron projection is any process extending from a neural cell, such as axons or dendrites (collectively called neurites)." [GOC:mah]...
GO:0048667	9.61e-09	2.03e-04	4.58e-04	22 / 563	5.09	4.33	cell morphogenesis involved in neuron differentiation	 *****  The process in which the structures of a neuron are generated and organized. This process occurs while the initially relatively unspecialized cell is acquiring the specialized features of a neuron." [GOC:dph, GOC:tb]...
GO:0030182	1.06e-08	2.24e-04	4.93e-04	31 / 1073	9.69	3.20	neuron differentiation	 *****  The process in which a relatively unspecialized cell acquires specialized features of a neuron." [GOC:mah]...
GO:0000904	1.46e-08	3.08e-04	6.63e-04	25 / 736	6.65	3.76	cell morphogenesis involved in differentiation	 *****  The change in form (cell shape and size) that occurs when relatively unspecialized cells, e.g. embryonic or regenerative cells, acquire specialized structural and/or functional features that characterize the cells, tissues, or organs of the mature organism or some other relatively stable phase of the organism's life history." [GOC:go_curators]...
GO:0048666	2.73e-08	5.77e-04	1.07e-03	27 / 875	7.90	3.42	neuron development	 *****  The process whose specific outcome is the progression of a neuron over time, from initial commitment of the cell to a specific fate, to the fully functional differentiated cell." [GOC:dph]...
GO:0048858	2.13e-07	4.51e-03	6.27e-03	24 / 787	7.11	3.38	cell projection morphogenesis	 *****  The process in which the anatomical structures of a cell projection are generated and organized." [GO_REF:0000021, GOC:mtg_15jun06]...
GO:0000902	2.32e-07	4.91e-03	6.72e-03	28 / 1036	9.36	2.99	cell morphogenesis	 *****  The developmental process in which the size or shape of a cell is generated and organized." [GOC:clt, GOC:dph, GOC:go_curators, GOC:tb]...
GO:0032990	3.35e-07	7.10e-03	9.32e-03	24 / 807	7.29	3.29	cell part morphogenesis	 *****  The process in which the anatomical structures of a cell part are generated and organized." [GOC:mah]...
GO:0030030	3.41e-07	7.21e-03	9.34e-03	28 / 1056	9.54	2.94	cell projection organization	 *****  A process that is carried out at the cellular level which results in the assembly, arrangement of constituent parts, or disassembly of a prolongation or process extending from a cell, e.g. a flagellum or axon." [GOC:jl, GOC:mah, http://www.cogsci.princeton.edu/~wn/]...
GO:0032989	3.49e-07	7.38e-03	9.43e-03	29 / 1122	10.14	2.86	cellular component morphogenesis	 *****  The process in which cellular structures, including whole cells or cell parts, are generated and organized." [GOC:dph, GOC:mah, GOC:tb]...


CLUSTER 12 (7 elements) 
GO Term   p-val   bonferroni corr.  benjamini corr.    counts  expected  fold_enrichment    GOname definition 
GO:0071944	2.32e-09	4.91e-05	1.37e-04	83 / 4998	45.15	1.84	cell periphery	 *****  The part of a cell encompassing the cell cortex, the plasma membrane, and any external encapsulating structures." [GOC:mah]...
GO:0005886	4.84e-09	1.02e-04	2.62e-04	81 / 4893	44.20	1.83	plasma membrane	 *****  The membrane surrounding a cell that separates the cell from its external environment. It consists of a phospholipid bilayer and associated proteins." [ISBN:0716731363]...
GO:0051179	3.99e-08	8.46e-04	1.51e-03	76 / 4665	42.14	1.80	localization	 *****  Any process in which a cell, a substance, or a cellular entity, such as a protein complex or organelle, is transported to or maintained in a specific location." [GOC:ai]...
GO:0044459	4.43e-07	9.38e-03	1.13e-02	53 / 2930	26.47	2.00	plasma membrane part	 *****  Any constituent part of the plasma membrane, the membrane surrounding a cell that separates the cell from its external environment. It consists of a phospholipid bilayer and associated proteins." [GOC:jl]...
GO:0044700	3.02e-06	6.39e-02	5.92e-02	84 / 5940	53.66	1.57	single organism signaling	 *****  A signaling process occurring within a single organism." [GOC:jl]...
GO:0023052	3.08e-06	6.53e-02	5.93e-02	84 / 5943	53.69	1.56	signaling	 *****  The entirety of a process in which information is transmitted within a biological system. This process begins with an active signal and ends when a cellular response has been triggered." [GOC:mtg_signal, GOC:mtg_signaling_feb11, GOC:signaling]...
GO:0007154	6.96e-06	1.47e-01	1.19e-01	84 / 6060	54.74	1.53	cell communication	 *****  Any process that mediates interactions between a cell and its surroundings. Encompasses interactions such as signaling or attachment between one cell and another cell, between a cell and an extracellular matrix, or between a cell and any other aspect of its environment." [GOC:mah]...


CLUSTER 13 (9 elements) 
GO Term   p-val   bonferroni corr.  benjamini corr.    counts  expected  fold_enrichment    GOname definition 
GO:0044763	2.51e-08	5.32e-04	1.01e-03	149 / 12136	109.63	1.36	single-organism cellular process	 *****  Any process that is carried out at the cellular level, occurring within a single organism." [GOC:jl]...
GO:0044699	4.46e-08	9.45e-04	1.65e-03	159 / 13420	121.23	1.31	single-organism process	 *****  A biological process that involves only one organism." [GOC:jl]...
GO:0065007	7.90e-08	1.67e-03	2.59e-03	143 / 11607	104.85	1.36	biological regulation	 *****  Any process that modulates a measurable attribute of any biological process, quality or function." [GOC:dph, GOC:isa_complete, GOC:mah, GOC:pr, GOC:vw]...
GO:0050794	1.11e-07	2.34e-03	3.46e-03	134 / 10638	96.10	1.39	regulation of cellular process	 *****  Any process that modulates the frequency, rate or extent of a cellular process, any of those that are carried out at the cellular level, but are not necessarily restricted to a single cell. For example, cell communication occurs among more than one cell, but occurs at the cellular level." [GOC:go_curators]...
GO:0050789	1.48e-07	3.13e-03	4.56e-03	138 / 11131	100.55	1.37	regulation of biological process	 *****  Any process that modulates the frequency, rate or extent of a biological process. Biological processes are regulated by many means; examples include the control of gene expression, protein modification or interaction with a protein or substrate molecule." [GOC:ai, GOC:go_curators]...
GO:0009987	1.82e-06	3.85e-02	3.64e-02	162 / 14372	129.83	1.25	cellular process	 *****  Any process that is carried out at the cellular level, but not necessarily restricted to a single cell. For example, cell communication occurs among more than one cell, but occurs at the cellular level." [GOC:go_curators, GOC:isa_complete]...
GO:0005515	1.87e-06	3.97e-02	3.71e-02	130 / 10636	96.08	1.35	protein binding	 *****  Interacting selectively and non-covalently with any protein or protein complex (a complex of two or more proteins that may include other nonprotein molecules)." [GOC:go_curators]...
GO:0044464	4.52e-06	9.57e-02	8.37e-02	165 / 14900	134.60	1.23	cell part	 *****  Any constituent part of a cell, the basic structural and functional unit of all organisms." [GOC:jl]...
GO:0005623	5.66e-06	1.20e-01	1.00e-01	165 / 14939	134.95	1.22	cell	 *****  The basic structural and functional unit of all organisms. Includes the plasma membrane and any external encapsulating structures such as the cell wall and cell envelope." [GOC:go_curators]...


CLUSTER 14 (5 elements) 
GO Term   p-val   bonferroni corr.  benjamini corr.    counts  expected  fold_enrichment    GOname definition 
GO:0034703	5.40e-08	1.14e-03	1.93e-03	12 / 171	1.54	7.77	cation channel complex	 *****  An ion channel complex through which cations pass." [GOC:mah]...
GO:0034702	3.25e-07	6.88e-03	9.16e-03	14 / 283	2.56	5.48	ion channel complex	 *****  A protein complex that spans a membrane and forms a water-filled channel across the phospholipid bilayer allowing selective ion transport down its electrochemical gradient." [GOC:mah, ISBN:071673706X]...
GO:1902495	1.31e-06	2.77e-02	2.78e-02	14 / 318	2.87	4.87	transmembrane transporter complex	 *****  A transmembrane protein complex which enables the transfer of a substance from one side of a membrane to the other." [GOC:bhm, GOC:TermGenie, PMID:18024586]...
GO:0098797	1.34e-06	2.84e-02	2.83e-02	18 / 521	4.71	3.82	plasma membrane protein complex	 *****  Any protein complex that is part of the plasma membrane." [GOC:dos]...
GO:1990351	1.57e-06	3.32e-02	3.24e-02	14 / 323	2.92	4.80	transporter complex	 *****  A protein complex facilitating transport of molecules (proteins, small molecules, nucleic acids) into, out of or within a cell, or between cells." [GOC:bhm, IntAct:EBI-959455, PMID:15449578]...


CLUSTER 15 (6 elements) 
GO Term   p-val   bonferroni corr.  benjamini corr.    counts  expected  fold_enrichment    GOname definition 
GO:0010769	6.29e-08	1.33e-03	2.17e-03	16 / 331	2.99	5.35	regulation of cell morphogenesis involved in differentiation	 *****  Any process that modulates the frequency, rate or extent of cell morphogenesis contributing to cell differentiation. Cell morphogenesis involved in differentiation is the change in form (cell shape and size) that occurs when relatively unspecialized cells acquire specialized structural and/or functional features that characterize the cells, tissues, or organs of the mature organism or some other relatively stable phase of the organism's life history." [GOC:dph, GOC:tb]...
GO:0022604	4.46e-07	9.45e-03	1.13e-02	19 / 535	4.83	3.93	regulation of cell morphogenesis	 *****  Any process that modulates the frequency, rate or extent of cell morphogenesis. Cell morphogenesis is the developmental process in which the shape of a cell is generated and organized." [GOC:isa_complete]...
GO:0031344	3.18e-06	6.74e-02	6.06e-02	18 / 554	5.00	3.60	regulation of cell projection organization	 *****  Any process that modulates the frequency, rate or extent of a process involved in the formation, arrangement of constituent parts, or disassembly of cell projections." [GOC:mah]...
GO:0010975	6.14e-06	1.30e-01	1.08e-01	15 / 415	3.75	4.00	regulation of neuron projection development	 *****  Any process that modulates the rate, frequency or extent of neuron projection development. Neuron projection development is the process whose specific outcome is the progression of a neuron projection over time, from its formation to the mature structure. A neuron projection is any process extending from a neural cell, such as axons or dendrites (collectively called neurites)." [GOC:dph, GOC:tb]...
GO:0022603	7.08e-06	1.50e-01	1.20e-01	24 / 962	8.69	2.76	regulation of anatomical structure morphogenesis	 *****  Any process that modulates the frequency, rate or extent of anatomical structure morphogenesis." [GOC:mah]...
GO:0050770	7.93e-06	1.68e-01	1.32e-01	9 / 147	1.33	6.78	regulation of axonogenesis	 *****  Any process that modulates the frequency, rate or extent of axonogenesis, the generation of an axon, the long process of a neuron." [GOC:ai]...


CLUSTER 16 (6 elements) 
GO Term   p-val   bonferroni corr.  benjamini corr.    counts  expected  fold_enrichment    GOname definition 
GO:0061564	7.10e-08	1.50e-03	2.37e-03	20 / 525	4.74	4.22	axon development	 *****  The progression of an axon over time. Covers axonogenesis (de novo generation of an axon) and axon regeneration (regrowth), as well as processes pertaining to the progression of the axon over time (fasciculation and defasciculation)." [GOC:dph, GOC:pg, GOC:pr]...
GO:0007409	9.64e-07	2.04e-02	2.19e-02	18 / 509	4.60	3.91	axonogenesis	 *****  De novo generation of a long process of a neuron, that carries efferent (outgoing) action potentials from the cell body towards target cells. Refers to the morphogenesis or creation of shape or form of the developing axon." [GOC:dph, GOC:jid, GOC:pg, GOC:pr, ISBN:0198506732]...
GO:0007411	1.01e-06	2.14e-02	2.24e-02	16 / 407	3.68	4.35	axon guidance	 *****  The chemotaxis process that directs the migration of an axon growth cone to a specific target site in response to a combination of attractive and repulsive cues." [ISBN:0878932437]...
GO:0097485	1.01e-06	2.14e-02	2.24e-02	16 / 407	3.68	4.35	neuron projection guidance	 *****  The process in which the migration of a neuron projection is directed to a specific target site in response to a combination of attractive and repulsive cues." [GOC:BHF, GOC:rl, PMID:22790009]...
GO:0006935	5.04e-06	1.07e-01	9.09e-02	19 / 631	5.70	3.33	chemotaxis	 *****  The directed movement of a motile cell or organism, or the directed growth of a cell guided by a specific chemical concentration gradient. Movement may be towards a higher concentration (positive chemotaxis) or towards a lower concentration (negative chemotaxis)." [ISBN:0198506732]...
GO:0042330	5.16e-06	1.09e-01	9.22e-02	19 / 632	5.71	3.33	taxis	 *****  The directed movement of a motile cell or organism in response to an external stimulus." [GOC:jl, ISBN:0192801023]...


CLUSTER 17 (5 elements) 
GO Term   p-val   bonferroni corr.  benjamini corr.    counts  expected  fold_enrichment    GOname definition 
GO:0043269	1.00e-07	2.12e-03	3.18e-03	22 / 643	5.81	3.79	regulation of ion transport	 *****  Any process that modulates the frequency, rate or extent of the directed movement of charged atoms or small charged molecules into, out of or within a cell, or between cells, by means of some agent such as a transporter or pore." [GOC:jl]...
GO:0034765	8.30e-07	1.76e-02	1.95e-02	16 / 401	3.62	4.42	regulation of ion transmembrane transport	 *****  Any process that modulates the frequency, rate or extent of the directed movement of ions from one side of a membrane to the other." [GOC:mah]...
GO:0034762	1.43e-06	3.02e-02	2.98e-02	16 / 418	3.78	4.24	regulation of transmembrane transport	 *****  Any process that modulates the frequency, rate or extent of the directed movement of a solute from one side of a membrane to the other." [GOC:mah]...
GO:0010959	4.85e-06	1.03e-01	8.82e-02	14 / 356	3.22	4.35	regulation of metal ion transport	 *****  Any process that modulates the frequency, rate, or extent of metal ion transport. Metal ion transport is the directed movement of metal ions, any metal ion with an electric charge, into, out of or within a cell, or between cells, by means of some agent such as a transporter or pore." [GOC:dph, GOC:tb]...
GO:0016247	6.33e-06	1.34e-01	1.10e-01	9 / 143	1.29	6.97	channel regulator activity	 *****  Modulates the activity of a channel. A channel catalyzes energy-independent facilitated diffusion, mediated by passage of a solute through a transmembrane aqueous pore or channel." [GOC:mah]...


CLUSTER 18 (3 elements) 
GO Term   p-val   bonferroni corr.  benjamini corr.    counts  expected  fold_enrichment    GOname definition 
GO:0044304	2.03e-07	4.29e-03	6.14e-03	8 / 69	0.62	12.83	main axon	 *****  The main axonal trunk, as opposed to the collaterals; i.e., excluding collaterals, terminal, spines, or dendrites." [NIF_Subcellular:sao1596975044]...
GO:0019226	1.14e-06	2.42e-02	2.49e-02	7 / 60	0.54	12.91	transmission of nerve impulse	 *****  The neurological system process in which a signal is transmitted through the nervous system by synaptic transmission and the sequential electrochemical polarization and depolarization that travels across the membrane of a nerve cell (neuron) in response to stimulation." [GOC:curators, ISBN:0815316194]...
GO:0033267	3.41e-06	7.21e-02	6.37e-02	12 / 252	2.28	5.27	axon part	 *****  A part of an axon, a cell projection of a neuron." [GOC:jl]...


CLUSTER 19 (2 elements) 
GO Term   p-val   bonferroni corr.  benjamini corr.    counts  expected  fold_enrichment    GOname definition 
GO:0044708	4.10e-07	8.68e-03	1.09e-02	17 / 429	3.88	4.39	single-organism behavior	 *****  The specific behavior of a single organism in response to external or internal stimuli." [GOC:jl, GOC:pr]...
GO:0007610	1.64e-06	3.48e-02	3.36e-02	19 / 584	5.28	3.60	behavior	 *****  The internally coordinated responses (actions or inactions) of whole living organisms (individuals or groups) to internal or external stimuli." [GOC:ems, GOC:jl, ISBN:0395448956, PMID:20160973]...


CLUSTER 20 (5 elements) 
GO Term   p-val   bonferroni corr.  benjamini corr.    counts  expected  fold_enrichment    GOname definition 
GO:0051270	4.75e-07	1.00e-02	1.19e-02	23 / 763	6.89	3.34	regulation of cellular component movement	 *****  Any process that modulates the frequency, rate or extent of the movement of a cellular component." [GOC:ai, GOC:dph, GOC:jl]...
GO:0040008	1.05e-06	2.22e-02	2.31e-02	21 / 680	6.14	3.42	regulation of growth	 *****  Any process that modulates the frequency, rate or extent of the growth of all or part of an organism so that it occurs at its proper speed, either globally or in a specific part of the organism's development." [GOC:ems, GOC:mah]...
GO:0051241	6.36e-06	1.35e-01	1.10e-01	26 / 1090	9.85	2.64	negative regulation of multicellular organismal process	 *****  Any process that stops, prevents, or reduces the frequency, rate or extent of an organismal process, the processes pertinent to the function of an organism above the cellular level; includes the integrated processes of tissues and organs." [GOC:ai]...
GO:0023057	9.00e-06	1.91e-01	1.45e-01	27 / 1181	10.67	2.53	negative regulation of signaling	 *****  Any process that stops, prevents, or reduces the frequency, rate or extent of a signaling process." [GOC:mtg_signal]...
GO:0010648	9.86e-06	2.09e-01	1.58e-01	27 / 1187	10.72	2.52	negative regulation of cell communication	 *****  Any process that decreases the frequency, rate or extent of cell communication. Cell communication is the process that mediates interactions between a cell and its surroundings. Encompasses interactions such as signaling or attachment between one cell and another cell, between a cell and an extracellular matrix, or between a cell and any other aspect of its environment." [GOC:dph, GOC:tb]...


CLUSTER 21 (2 elements) 
GO Term   p-val   bonferroni corr.  benjamini corr.    counts  expected  fold_enrichment    GOname definition 
GO:0033693	7.27e-07	1.54e-02	1.75e-02	3 / 3	0.03	110.70	neurofilament bundle assembly	 *****  The assembly of neurofilaments into bundles, in which the filaments are longitudinally oriented, with numerous crossbridges between them. Neurofilament bundles may be cross-linked to each other, to membrane-bounded organelles or other cytoskeletal structures such as microtubules." [PMID:11034913, PMID:11264295]...
GO:0005883	1.30e-06	2.76e-02	2.78e-02	4 / 10	0.09	44.28	neurofilament	 *****  A type of intermediate filament found in the core of neuronal axons. Neurofilaments are heteropolymers composed of three type IV polypeptides: NF-L, NF-M, and NF-H (for low, middle, and high molecular weight). Neurofilaments are responsible for the radial growth of an axon and determine axonal diameter." [ISBN:0198506732, ISBN:0716731363, ISBN:0815316194]...


CLUSTER 22 (4 elements) 
GO Term   p-val   bonferroni corr.  benjamini corr.    counts  expected  fold_enrichment    GOname definition 
GO:0023051	7.56e-07	1.60e-02	1.80e-02	52 / 2898	26.18	1.99	regulation of signaling	 *****  Any process that modulates the frequency, rate or extent of a signaling process." [GOC:mtg_signal]...
GO:0010646	8.49e-07	1.80e-02	1.98e-02	52 / 2909	26.28	1.98	regulation of cell communication	 *****  Any process that modulates the frequency, rate or extent of cell communication. Cell communication is the process that mediates interactions between a cell and its surroundings. Encompasses interactions such as signaling or attachment between one cell and another cell, between a cell and an extracellular matrix, or between a cell and any other aspect of its environment." [GOC:dph, GOC:tb]...
GO:0009966	3.08e-06	6.52e-02	5.93e-02	46 / 2540	22.95	2.00	regulation of signal transduction	 *****  Any process that modulates the frequency, rate or extent of signal transduction." [GOC:sm]...
GO:0048583	8.11e-06	1.72e-01	1.34e-01	56 / 3486	31.49	1.78	regulation of response to stimulus	 *****  Any process that modulates the frequency, rate or extent of a response to a stimulus. Response to stimulus is a change in state or activity of a cell or an organism (in terms of movement, secretion, enzyme production, gene expression, etc.) as a result of a stimulus." [GOC:jid]...


CLUSTER 23 (2 elements) 
GO Term   p-val   bonferroni corr.  benjamini corr.    counts  expected  fold_enrichment    GOname definition 
GO:0050808	9.48e-07	2.01e-02	2.18e-02	10 / 147	1.33	7.53	synapse organization	 *****  A process that is carried out at the cellular level which results in the assembly, arrangement of constituent parts, or disassembly of a synapse, the junction between a neuron and a target (neuron, muscle, or secretory cell)." [GOC:ai, GOC:pr]...
GO:0007416	1.79e-06	3.78e-02	3.61e-02	7 / 64	0.58	12.11	synapse assembly	 *****  The aggregation, arrangement and bonding together of a set of components to form a synapse." [GOC:mah]...


CLUSTER 24 (1 elements) 
GO Term   p-val   bonferroni corr.  benjamini corr.    counts  expected  fold_enrichment    GOname definition 
GO:0007214	3.23e-06	6.85e-02	6.11e-02	5 / 26	0.23	21.29	gamma-aminobutyric acid signaling pathway	 *****  The series of molecular signals generated by the binding of gamma-aminobutyric acid (GABA, 4-aminobutyrate), an amino acid which acts as a neurotransmitter in some organisms, to a cell surface receptor." [GOC:mah]...


CLUSTER 25 (1 elements) 
GO Term   p-val   bonferroni corr.  benjamini corr.    counts  expected  fold_enrichment    GOname definition 
GO:0035902	7.17e-06	1.52e-01	1.21e-01	3 / 5	0.05	66.42	response to immobilization stress	 *****  Any process that results in a change in state or activity of a cell or an organism (in terms of movement, secretion, enzyme production, gene expression, etc.) as a result of being rendered immobile." [GOC:bf, PMID:17683801, PMID:19893991]...


CLUSTER 26 (1 elements) 
GO Term   p-val   bonferroni corr.  benjamini corr.    counts  expected  fold_enrichment    GOname definition 
GO:0048009	8.17e-06	1.73e-01	1.34e-01	4 / 15	0.14	29.52	insulin-like growth factor receptor signaling pathway	 *****  The series of molecular signals generated as a consequence of the insulin-like growth factor receptor binding to one of its physiological ligands." [GOC:ceb]...
