# Supplementary material for: Mouse models of 17q21.31 microdeletion and microduplication syndromes highlight the importance of Kansl1 for cognition
Source: PLoS Genet. 2017 Jul 13;13(7):e1006886. doi: 10.1371/journal.pgen.1006886 (PMC5531616; doi:10.1371/journal.pgen.1006886)
Supplement: S8 Table — (TXT) [file pgen.1006886.s017.txt]

CLUSTER 1 (5 elements) 
GO Term   p-val   bonferroni corr.  benjamini corr.    counts  expected  fold_enrichment    GOname definition 
GO:0007268	1.95e-14	4.13e-10	3.90e-08	27 / 618	4.27	6.33	synaptic transmission	 *****  The process of communication from a neuron to a target (neuron, muscle, or secretory cell) across a synapse." [GOC:jl, MeSH:D009435]...
GO:0007267	9.29e-13	1.97e-08	9.30e-07	31 / 976	6.74	4.60	cell-cell signaling	 *****  Any process that mediates the transfer of information from one cell to another." [GOC:mah]...
GO:0032879	1.01e-06	2.14e-02	3.07e-02	38 / 2424	16.73	2.27	regulation of localization	 *****  Any process that modulates the frequency, rate or extent of any process in which a cell, a substance, or a cellular entity is transported to, or maintained in, a specific location." [GOC:mah]...
GO:0051049	3.06e-06	6.47e-02	7.94e-02	31 / 1844	12.73	2.44	regulation of transport	 *****  Any process that modulates the frequency, rate or extent of the directed movement of substances (such as macromolecules, small molecules, ions) into, out of or within a cell, or between cells, by means of some agent such as a transporter or pore." [GOC:ai]...
GO:0031226	7.40e-06	1.57e-01	1.74e-01	32 / 2024	13.97	2.29	intrinsic component of plasma membrane	 *****  The component of the plasma membrane consisting of the gene products and protein complexes having either part of their peptide sequence embedded in the hydrophobic region of the membrane or some other covalently attached group such as a GPI anchor that is similarly embedded in the membrane." [GOC:dos, GOC:mah]...


CLUSTER 2 (7 elements) 
GO Term   p-val   bonferroni corr.  benjamini corr.    counts  expected  fold_enrichment    GOname definition 
GO:0007399	1.62e-11	3.44e-07	1.08e-05	45 / 2204	15.21	2.96	nervous system development	 *****  The process whose specific outcome is the progression of nervous tissue over time, from its formation to its mature state." [GOC:dgh]...
GO:0048731	2.37e-08	5.02e-04	1.53e-03	57 / 4027	27.80	2.05	system development	 *****  The process whose specific outcome is the progression of an organismal system over time, from its formation to the mature structure. A system is a regularly interacting or interdependent group of organs or tissues that work together to carry out a given biological process." [GOC:dph, GOC:jid]...
GO:0007275	1.28e-06	2.70e-02	3.70e-02	58 / 4633	31.98	1.81	multicellular organismal development	 *****  The biological process whose specific outcome is the progression of a multicellular organism over time from an initial condition (e.g. a zygote or a young adult) to a later condition (e.g. a multicellular animal or an aged adult)." [GOC:dph, GOC:ems, GOC:isa_complete, GOC:tb]...
GO:0051960	3.32e-06	7.04e-02	8.53e-02	19 / 808	5.58	3.41	regulation of nervous system development	 *****  Any process that modulates the frequency, rate or extent of nervous system development, the origin and formation of nervous tissue." [GOC:ai]...
GO:0048856	4.78e-06	1.01e-01	1.15e-01	58 / 4822	33.29	1.74	anatomical structure development	 *****  The biological process whose specific outcome is the progression of an anatomical structure from an initial condition to its mature state. This process begins with the formation of the structure and ends with the mature structure, whatever form that may be including its natural destruction. An anatomical structure is any biological entity that occupies space and is distinguished from its surroundings. Anatomical structures can be macroscopic such as a carpel, or microscopic such as an acrosome." [GO_REF:0000021, GOC:mtg_15jun06]...
GO:0051239	8.81e-06	1.86e-01	2.02e-01	38 / 2654	18.32	2.07	regulation of multicellular organismal process	 *****  Any process that modulates the frequency, rate or extent of a multicellular organismal process, the processes pertinent to the function of a multicellular organism above the cellular level; includes the integrated processes of tissues and organs." [GOC:ai, GOC:dph, GOC:tb]...
GO:0044767	9.54e-06	2.02e-01	2.14e-01	61 / 5291	36.52	1.67	single-organism developmental process	 *****  A biological process whose specific outcome is the progression of an integrated living unit: an anatomical structure (which may be a subcellular structure, cell, tissue, or organ), or organism over time from an initial condition to a later condition, involving only one organism." [GOC:jl]...


CLUSTER 3 (20 elements) 
GO Term   p-val   bonferroni corr.  benjamini corr.    counts  expected  fold_enrichment    GOname definition 
GO:0046873	1.07e-10	2.26e-06	5.34e-05	19 / 420	2.90	6.55	metal ion transmembrane transporter activity	 *****  Enables the transfer of metal ions from one side of a membrane to the other." [GOC:ai]...
GO:0005216	2.47e-10	5.23e-06	9.89e-05	18 / 390	2.69	6.69	ion channel activity	 *****  Enables the facilitated diffusion of an ion (by an energy-independent process) by passage through a transmembrane aqueous pore or channel without evidence for a carrier-mediated mechanism. May be either selective (it enables passage of a specific ion only) or non-selective (it enables passage of two or more ions of same charge but different size)." [GOC:cy, GOC:mtg_transport, GOC:pr, ISBN:0815340729]...
GO:0022838	3.86e-10	8.18e-06	1.10e-04	18 / 401	2.77	6.50	substrate-specific channel activity	 *****  Enables the energy-independent facilitated diffusion, mediated by passage of a specific solute through a transmembrane aqueous pore or channel. Stereospecificity is not exhibited but this transport may be specific for a particular molecular species or class of molecules." [GOC:mtg_transport]...
GO:0015267	9.77e-10	2.07e-05	2.17e-04	18 / 425	2.93	6.14	channel activity	 *****  Enables the energy-independent facilitated diffusion, mediated by passage of a solute through a transmembrane aqueous pore or channel. Stereospecificity is not exhibited but this transport may be specific for a particular molecular species or class of molecules." [GOC:mtg_transport, ISBN:0815340729, TC:1.-.-.-.-]...
GO:0022803	9.77e-10	2.07e-05	2.17e-04	18 / 425	2.93	6.14	passive transmembrane transporter activity	 *****  Enables the transfer of a solute from one side of the membrane to the other, down the solute's concentration gradient." [GOC:mtg_transport, ISBN:0815340729]...
GO:0022890	3.28e-09	6.94e-05	4.69e-04	19 / 516	3.56	5.33	inorganic cation transmembrane transporter activity	 *****  Enables the transfer of inorganic cations from one side of a membrane to the other. Inorganic cations are atoms or small molecules with a positive charge that do not contain carbon in covalent linkage." [GOC:ai, GOC:mtg_transport, ISBN:0815340729]...
GO:0098662	7.26e-09	1.54e-04	7.64e-04	18 / 483	3.33	5.40	inorganic cation transmembrane transport	 *****  A process in which an inorganic cation is transported from one side of a membrane to the other by means of some agent such as a transporter or pore." [GOC:mah]...
GO:0034220	1.59e-08	3.36e-04	1.22e-03	23 / 834	5.76	4.00	ion transmembrane transport	 *****  A process in which an ion is transported from one side of a membrane to the other by means of some agent such as a transporter or pore." [GOC:mah]...
GO:0030001	4.78e-08	1.01e-03	2.81e-03	19 / 610	4.21	4.51	metal ion transport	 *****  The directed movement of metal ions, any metal ion with an electric charge, into, out of or within a cell, or between cells, by means of some agent such as a transporter or pore." [GOC:ai]...
GO:0008324	6.01e-08	1.27e-03	3.34e-03	19 / 619	4.27	4.45	cation transmembrane transporter activity	 *****  Enables the transfer of cation from one side of the membrane to the other." [GOC:dgf, GOC:mtg_transport, ISBN:0815340729]...
GO:0015075	6.32e-08	1.34e-03	3.35e-03	22 / 827	5.71	3.85	ion transmembrane transporter activity	 *****  Enables the transfer of an ion from one side of a membrane to the other." [GOC:dgf, GOC:mtg_transport, ISBN:0815340729]...
GO:0098660	7.68e-08	1.63e-03	3.94e-03	18 / 564	3.89	4.62	inorganic ion transmembrane transport	 *****  A process in which an inorganic ion is transported from one side of a membrane to the other by means of some agent such as a transporter or pore." [GOC:mah]...
GO:0098655	1.05e-07	2.23e-03	5.26e-03	18 / 576	3.98	4.53	cation transmembrane transport	 *****  A process in which a cation is transported from one side of a membrane to the other by means of some agent such as a transporter or pore." [GOC:dos, GOC:vw]...
GO:0006812	2.33e-07	4.94e-03	1.02e-02	21 / 818	5.65	3.72	cation transport	 *****  The directed movement of cations, atoms or small molecules with a net positive charge, into, out of or within a cell, or between cells, by means of some agent such as a transporter or pore." [GOC:ai]...
GO:0022891	2.51e-07	5.32e-03	1.07e-02	22 / 896	6.19	3.56	substrate-specific transmembrane transporter activity	 *****  Enables the transfer of a specific substance or group of related substances from one side of a membrane to the other." [GOC:jid, GOC:mtg_transport, ISBN:0815340729]...
GO:0055085	3.07e-07	6.51e-03	1.18e-02	25 / 1142	7.88	3.17	transmembrane transport	 *****  The process in which a solute is transported from one side of a membrane to the other." [GOC:dph, GOC:jid]...
GO:0006811	4.75e-07	1.00e-02	1.64e-02	26 / 1252	8.64	3.01	ion transport	 *****  The directed movement of charged atoms or small charged molecules into, out of or within a cell, or between cells, by means of some agent such as a transporter or pore." [GOC:ai]...
GO:0022892	9.87e-07	2.09e-02	3.04e-02	23 / 1052	7.26	3.17	substrate-specific transporter activity	 *****  Enables the directed movement of a specific substance or group of related substances (such as macromolecules, small molecules, ions) into, out of or within a cell, or between cells." [GOC:mtg_transport]...
GO:0022857	1.13e-06	2.39e-02	3.32e-02	22 / 980	6.76	3.25	transmembrane transporter activity	 *****  Enables the transfer of a substance from one side of a membrane to the other." [GOC:mtg_transport, ISBN:0815340729]...
GO:0005215	4.53e-06	9.58e-02	1.10e-01	24 / 1238	8.55	2.81	transporter activity	 *****  Enables the directed movement of substances (such as macromolecules, small molecules, ions) into, out of or within a cell, or between cells." [GOC:ai, GOC:dgf]...


CLUSTER 4 (8 elements) 
GO Term   p-val   bonferroni corr.  benjamini corr.    counts  expected  fold_enrichment    GOname definition 
GO:0097458	3.15e-10	6.68e-06	1.05e-04	33 / 1383	9.55	3.46	neuron part	 *****  Any constituent part of a neuron, the basic cellular unit of nervous tissue. A typical neuron consists of a cell body (often called the soma), an axon, and dendrites. Their purpose is to receive, conduct, and transmit impulses in the nervous system." [GOC:pr, http://en.wikipedia.org/wiki/Neuron]...
GO:0036477	1.28e-09	2.71e-05	2.56e-04	24 / 795	5.49	4.37	somatodendritic compartment	 *****  The region of a neuron that includes the cell body (cell soma) and the dendrite, but excludes the axon." [GOC:pad, GOC:PARL]...
GO:0043005	1.91e-09	4.04e-05	3.18e-04	28 / 1095	7.56	3.70	neuron projection	 *****  A prolongation or process extending from a nerve cell, e.g. an axon or dendrite." [GOC:jl, http://www.cogsci.princeton.edu/~wn/]...
GO:0030424	6.18e-09	1.31e-04	7.23e-04	18 / 478	3.30	5.46	axon	 *****  The long process of a neuron that conducts nerve impulses, usually away from the cell body to the terminals and varicosities, which are sites of storage and release of neurotransmitter." [GOC:nln, ISBN:0198506732]...
GO:0030425	2.46e-08	5.21e-04	1.54e-03	18 / 523	3.61	4.99	dendrite	 *****  A neuron projection that has a short, tapering, often branched, morphology, receives and integrates signals from other neurons or from sensory stimuli, and conducts a nerve impulse towards the axon or the cell body. In most neurons, the impulse is conveyed from dendrites to axon via the cell body, but in some types of unipolar neuron, the impulse does not travel via the cell body." [GOC:dos, GOC:mah, GOC:nln, ISBN:0198506732]...
GO:0044463	3.11e-07	6.58e-03	1.18e-02	23 / 984	6.79	3.39	cell projection part	 *****  Any constituent part of a cell projection, a prolongation or process extending from a cell, e.g. a flagellum or axon." [GOC:jl]...
GO:0042995	5.89e-07	1.25e-02	1.96e-02	34 / 1984	13.70	2.48	cell projection	 *****  A prolongation or process extending from a cell, e.g. a flagellum or axon." [GOC:jl, http://www.cogsci.princeton.edu/~wn/]...
GO:0043025	2.42e-06	5.13e-02	6.64e-02	16 / 573	3.96	4.05	neuronal cell body	 *****  The portion of a neuron that includes the nucleus, but excludes cell projections such as axons and dendrites." [GOC:go_curators]...


CLUSTER 5 (9 elements) 
GO Term   p-val   bonferroni corr.  benjamini corr.    counts  expected  fold_enrichment    GOname definition 
GO:0044459	1.71e-09	3.61e-05	3.11e-04	49 / 2930	20.23	2.42	plasma membrane part	 *****  Any constituent part of the plasma membrane, the membrane surrounding a cell that separates the cell from its external environment. It consists of a phospholipid bilayer and associated proteins." [GOC:jl]...
GO:0071944	5.95e-09	1.26e-04	7.23e-04	67 / 4998	34.50	1.94	cell periphery	 *****  The part of a cell encompassing the cell cortex, the plasma membrane, and any external encapsulating structures." [GOC:mah]...
GO:0005886	6.51e-09	1.38e-04	7.23e-04	66 / 4893	33.78	1.95	plasma membrane	 *****  The membrane surrounding a cell that separates the cell from its external environment. It consists of a phospholipid bilayer and associated proteins." [ISBN:0716731363]...
GO:0050794	1.86e-07	3.94e-03	8.28e-03	106 / 10638	73.43	1.44	regulation of cellular process	 *****  Any process that modulates the frequency, rate or extent of a cellular process, any of those that are carried out at the cellular level, but are not necessarily restricted to a single cell. For example, cell communication occurs among more than one cell, but occurs at the cellular level." [GOC:go_curators]...
GO:0065008	2.81e-07	5.96e-03	1.15e-02	47 / 3219	22.22	2.12	regulation of biological quality	 *****  Any process that modulates a qualitative or quantitative trait of a biological quality. A biological quality is a measurable attribute of an organism or part of an organism, such as size, mass, shape, color, etc." [GOC:dph, GOC:isa_complete, GOC:mah, GOC:pr, GOC:vw]...
GO:0050789	5.65e-07	1.20e-02	1.92e-02	108 / 11131	76.84	1.41	regulation of biological process	 *****  Any process that modulates the frequency, rate or extent of a biological process. Biological processes are regulated by many means; examples include the control of gene expression, protein modification or interaction with a protein or substrate molecule." [GOC:ai, GOC:go_curators]...
GO:0065007	6.50e-07	1.38e-02	2.07e-02	111 / 11607	80.12	1.39	biological regulation	 *****  Any process that modulates a measurable attribute of any biological process, quality or function." [GOC:dph, GOC:isa_complete, GOC:mah, GOC:pr, GOC:vw]...
GO:0044425	3.90e-06	8.27e-02	9.89e-02	75 / 6903	47.65	1.57	membrane part	 *****  Any constituent part of a membrane, a double layer of lipid molecules that encloses all cells, and, in eukaryotes, many organelles; may be a single or double lipid bilayer; also includes associated proteins." [GOC:jl]...
GO:0007154	5.23e-06	1.11e-01	1.25e-01	68 / 6060	41.83	1.63	cell communication	 *****  Any process that mediates interactions between a cell and its surroundings. Encompasses interactions such as signaling or attachment between one cell and another cell, between a cell and an extracellular matrix, or between a cell and any other aspect of its environment." [GOC:mah]...


CLUSTER 6 (4 elements) 
GO Term   p-val   bonferroni corr.  benjamini corr.    counts  expected  fold_enrichment    GOname definition 
GO:0045202	2.60e-09	5.50e-05	4.00e-04	23 / 757	5.23	4.40	synapse	 *****  The junction between a nerve fiber of one neuron and another neuron or muscle fiber or glial cell; the site of interneuronal communication. As the nerve fiber approaches the synapse it enlarges into a specialized structure, the presynaptic nerve ending, which contains mitochondria and synaptic vesicles. At the tip of the nerve ending is the presynaptic membrane; facing it, and separated from it by a minute cleft (the synaptic cleft) is a specialized area of membrane on the receiving cell, known as the postsynaptic membrane. In response to the arrival of nerve impulses, the presynaptic nerve ending secretes molecules of neurotransmitters into the synaptic cleft. These diffuse across the cleft and transmit the signal to the postsynaptic membrane." [ISBN:0198506732]...
GO:0030054	2.88e-07	6.09e-03	1.15e-02	25 / 1138	7.86	3.18	cell junction	 *****  A cellular component that forms a specialized region of connection between two or more cells or between a cell and the extracellular matrix. At a cell junction, anchoring proteins extend through the plasma membrane to link cytoskeletal proteins in one cell to cytoskeletal proteins in neighboring cells or to proteins in the extracellular matrix." [GOC:mah, http://www.vivo.colostate.edu/hbooks/cmb/cells/pmemb/junctions_a.html, ISBN:0198506732]...
GO:0044456	3.22e-07	6.81e-03	1.18e-02	17 / 555	3.83	4.44	synapse part	 *****  Any constituent part of a synapse, the junction between a nerve fiber of one neuron and another neuron or muscle fiber or glial cell." [GOC:jl]...
GO:0097060	3.50e-07	7.41e-03	1.25e-02	12 / 266	1.84	6.54	synaptic membrane	 *****  A specialized area of membrane on either the presynaptic or the postsynaptic side of a synapse, the junction between a nerve fiber of one neuron and another neuron or muscle fiber or glial cell." [GOC:BHF, PMID:20410104]...


CLUSTER 7 (4 elements) 
GO Term   p-val   bonferroni corr.  benjamini corr.    counts  expected  fold_enrichment    GOname definition 
GO:1902495	6.23e-09	1.32e-04	7.23e-04	15 / 318	2.20	6.83	transmembrane transporter complex	 *****  A transmembrane protein complex which enables the transfer of a substance from one side of a membrane to the other." [GOC:bhm, GOC:TermGenie, PMID:18024586]...
GO:1990351	7.68e-09	1.63e-04	7.68e-04	15 / 323	2.23	6.73	transporter complex	 *****  A protein complex facilitating transport of molecules (proteins, small molecules, nucleic acids) into, out of or within a cell, or between cells." [GOC:bhm, IntAct:EBI-959455, PMID:15449578]...
GO:0034702	1.12e-08	2.37e-04	9.33e-04	14 / 283	1.95	7.17	ion channel complex	 *****  A protein complex that spans a membrane and forms a water-filled channel across the phospholipid bilayer allowing selective ion transport down its electrochemical gradient." [GOC:mah, ISBN:071673706X]...
GO:0098797	1.32e-07	2.80e-03	6.15e-03	17 / 521	3.60	4.73	plasma membrane protein complex	 *****  Any protein complex that is part of the plasma membrane." [GOC:dos]...


CLUSTER 8 (7 elements) 
GO Term   p-val   bonferroni corr.  benjamini corr.    counts  expected  fold_enrichment    GOname definition 
GO:0048666	8.29e-09	1.76e-04	7.90e-04	24 / 875	6.04	3.97	neuron development	 *****  The process whose specific outcome is the progression of a neuron over time, from initial commitment of the cell to a specific fate, to the fully functional differentiated cell." [GOC:dph]...
GO:0048699	6.36e-08	1.35e-03	3.35e-03	31 / 1541	10.64	2.91	generation of neurons	 *****  The process in which nerve cells are generated. This includes the production of neuroblasts and their differentiation into neurons." [GOC:nln]...
GO:0031175	1.22e-07	2.57e-03	5.94e-03	20 / 716	4.94	4.05	neuron projection development	 *****  The process whose specific outcome is the progression of a neuron projection over time, from its formation to the mature structure. A neuron projection is any process extending from a neural cell, such as axons or dendrites (collectively called neurites)." [GOC:mah]...
GO:0022008	1.81e-07	3.82e-03	8.21e-03	31 / 1615	11.15	2.78	neurogenesis	 *****  Generation of cells within the nervous system." [GO_REF:0000021, GOC:cls, GOC:curators, GOC:dgh, GOC:dph, GOC:jid, GOC:mtg_15jun06]...
GO:0030030	2.78e-07	5.89e-03	1.15e-02	24 / 1056	7.29	3.29	cell projection organization	 *****  A process that is carried out at the cellular level which results in the assembly, arrangement of constituent parts, or disassembly of a prolongation or process extending from a cell, e.g. a flagellum or axon." [GOC:jl, GOC:mah, http://www.cogsci.princeton.edu/~wn/]...
GO:0030182	3.71e-07	7.86e-03	1.30e-02	24 / 1073	7.41	3.24	neuron differentiation	 *****  The process in which a relatively unspecialized cell acquires specialized features of a neuron." [GOC:mah]...
GO:0048667	8.89e-06	1.88e-01	2.02e-01	15 / 563	3.89	3.86	cell morphogenesis involved in neuron differentiation	 *****  The process in which the structures of a neuron are generated and organized. This process occurs while the initially relatively unspecialized cell is acquiring the specialized features of a neuron." [GOC:dph, GOC:tb]...


CLUSTER 9 (10 elements) 
GO Term   p-val   bonferroni corr.  benjamini corr.    counts  expected  fold_enrichment    GOname definition 
GO:0005244	9.27e-09	1.96e-04	8.06e-04	12 / 191	1.32	9.10	voltage-gated ion channel activity	 *****  Enables the transmembrane transfer of an ion by a voltage-gated channel. An ion is an atom or group of atoms carrying an electric charge by virtue of having gained or lost one or more electrons. A voltage-gated channel is a channel whose open state is dependent on the voltage across the membrane in which it is embedded." [GOC:mtg_transport, ISBN:0198506732, ISBN:0815340729]...
GO:0022832	9.27e-09	1.96e-04	8.06e-04	12 / 191	1.32	9.10	voltage-gated channel activity	 *****  Enables the transmembrane transfer of a solute by a channel whose open state is dependent on the voltage across the membrane in which it is embedded." [GOC:mtg_transport, ISBN:0815340729]...
GO:0022843	1.27e-08	2.68e-04	1.01e-03	11 / 157	1.08	10.15	voltage-gated cation channel activity	 *****  Enables the transmembrane transfer of a cation by a voltage-gated channel. A cation is a positively charged ion. A voltage-gated channel is a channel whose open state is dependent on the voltage across the membrane in which it is embedded." [GOC:mtg_transport, ISBN:0815340729]...
GO:0005261	1.81e-08	3.83e-04	1.32e-03	14 / 294	2.03	6.90	cation channel activity	 *****  Enables the selective, energy-independent passage of cations across a lipid bilayer down a concentration gradient." [GOC:def, GOC:dph, GOC:mtg_transport, GOC:pr, ISBN:0815340729]...
GO:0042391	1.85e-08	3.92e-04	1.32e-03	15 / 345	2.38	6.30	regulation of membrane potential	 *****  Any process that modulates the establishment or extent of a membrane potential, the electric potential existing across any membrane arising from charges in the membrane itself and from the charges present in the media on either side of the membrane." [GOC:jl, GOC:mtg_cardio, GOC:tb, ISBN:0198506732]...
GO:0034765	2.03e-08	4.29e-04	1.40e-03	16 / 401	2.77	5.78	regulation of ion transmembrane transport	 *****  Any process that modulates the frequency, rate or extent of the directed movement of ions from one side of a membrane to the other." [GOC:mah]...
GO:0043269	2.11e-08	4.46e-04	1.41e-03	20 / 643	4.44	4.51	regulation of ion transport	 *****  Any process that modulates the frequency, rate or extent of the directed movement of charged atoms or small charged molecules into, out of or within a cell, or between cells, by means of some agent such as a transporter or pore." [GOC:jl]...
GO:0034762	3.60e-08	7.63e-04	2.19e-03	16 / 418	2.89	5.55	regulation of transmembrane transport	 *****  Any process that modulates the frequency, rate or extent of the directed movement of a solute from one side of a membrane to the other." [GOC:mah]...
GO:0022836	5.02e-08	1.06e-03	2.87e-03	14 / 319	2.20	6.36	gated channel activity	 *****  Enables the transmembrane transfer of a solute by a channel that opens in response to a specific stimulus." [GOC:mtg_transport]...
GO:0015077	1.09e-06	2.30e-02	3.24e-02	13 / 352	2.43	5.35	monovalent inorganic cation transmembrane transporter activity	 *****  Enables the transfer of a inorganic cations with a valency of one from one side of a membrane to the other. Inorganic cations are atoms or small molecules with a positive charge that do not contain carbon in covalent linkage." [GOC:ai, GOC:mtg_transport, ISBN:0815340729]...


CLUSTER 10 (2 elements) 
GO Term   p-val   bonferroni corr.  benjamini corr.    counts  expected  fold_enrichment    GOname definition 
GO:0007610	1.29e-07	2.73e-03	6.15e-03	18 / 584	4.03	4.46	behavior	 *****  The internally coordinated responses (actions or inactions) of whole living organisms (individuals or groups) to internal or external stimuli." [GOC:ems, GOC:jl, ISBN:0395448956, PMID:20160973]...
GO:0044708	3.14e-07	6.65e-03	1.18e-02	15 / 429	2.96	5.07	single-organism behavior	 *****  The specific behavior of a single organism in response to external or internal stimuli." [GOC:jl, GOC:pr]...


CLUSTER 11 (5 elements) 
GO Term   p-val   bonferroni corr.  benjamini corr.    counts  expected  fold_enrichment    GOname definition 
GO:0034703	3.23e-07	6.84e-03	1.18e-02	10 / 171	1.18	8.47	cation channel complex	 *****  An ion channel complex through which cations pass." [GOC:mah]...
GO:0033267	1.51e-06	3.20e-02	4.25e-02	11 / 252	1.74	6.32	axon part	 *****  A part of an axon, a cell projection of a neuron." [GOC:jl]...
GO:0008076	2.60e-06	5.51e-02	6.95e-02	7 / 88	0.61	11.52	voltage-gated potassium channel complex	 *****  A protein complex that forms a transmembrane channel through which potassium ions may cross a cell membrane in response to changes in membrane potential." [GOC:mah]...
GO:0034705	2.81e-06	5.95e-02	7.40e-02	7 / 89	0.61	11.39	potassium channel complex	 *****  An ion channel complex through which potassium ions pass." [GOC:mah]...
GO:0044304	8.25e-06	1.75e-01	1.92e-01	6 / 69	0.48	12.60	main axon	 *****  The main axonal trunk, as opposed to the collaterals; i.e., excluding collaterals, terminal, spines, or dendrites." [NIF_Subcellular:sao1596975044]...


CLUSTER 12 (6 elements) 
GO Term   p-val   bonferroni corr.  benjamini corr.    counts  expected  fold_enrichment    GOname definition 
GO:0071804	6.50e-07	1.38e-02	2.07e-02	9 / 142	0.98	9.18	cellular potassium ion transport	 *****  The directed movement of potassium (K) ions into, out of, or within a cell." [GOC:mah, GOC:vw]...
GO:0071805	6.50e-07	1.38e-02	2.07e-02	9 / 142	0.98	9.18	potassium ion transmembrane transport	 *****  A process in which a potassium ion is transported from one side of a membrane to the other." [GOC:mah]...
GO:0015079	7.75e-07	1.64e-02	2.42e-02	9 / 145	1.00	8.99	potassium ion transmembrane transporter activity	 *****  Enables the transfer of potassium ions (K+) from one side of a membrane to the other." [GOC:ai]...
GO:0006813	1.35e-06	2.87e-02	3.87e-02	9 / 155	1.07	8.41	potassium ion transport	 *****  The directed movement of potassium ions (K+) into, out of or within a cell, or between cells, by means of some agent such as a transporter or pore." [GOC:ai]...
GO:0005267	1.56e-06	3.31e-02	4.34e-02	8 / 117	0.81	9.91	potassium channel activity	 *****  Enables the selective, facilitated diffusion of a potassium ion (by an energy-independent process) involving passage through a transmembrane aqueous pore or channel without evidence for a carrier-mediated mechanism." [GOC:BHF, GOC:mtg_transport, GOC:pr, ISBN:0815340729]...
GO:0005249	2.60e-06	5.51e-02	6.95e-02	7 / 88	0.61	11.52	voltage-gated potassium channel activity	 *****  Enables the transmembrane transfer of a potassium ion by a voltage-gated channel. A voltage-gated channel is a channel whose open state is dependent on the voltage across the membrane in which it is embedded." [GOC:mtg_transport, ISBN:0815340729]...


CLUSTER 13 (2 elements) 
GO Term   p-val   bonferroni corr.  benjamini corr.    counts  expected  fold_enrichment    GOname definition 
GO:0019233	4.35e-06	9.22e-02	1.09e-01	7 / 95	0.66	10.67	sensory perception of pain	 *****  The series of events required for an organism to receive a painful stimulus, convert it to a molecular signal, and recognize and characterize the signal. Pain is medically defined as the physical sensation of discomfort or distress caused by injury or illness, so can hence be described as a harmful stimulus which signals current (or impending) tissue damage. Pain may come from extremes of temperature, mechanical damage, electricity or from noxious chemical substances. This is a neurological process." [http://www.onelook.com/]...
GO:0007188	4.44e-06	9.40e-02	1.10e-01	9 / 179	1.24	7.28	adenylate cyclase-modulating G-protein coupled receptor signaling pathway	 *****  The series of molecular signals generated as a consequence of a G-protein coupled receptor binding to its physiological ligand, where the pathway proceeds through activation or inhibition of adenylyl cyclase activity and a subsequent change in the concentration of cyclic AMP (cAMP)." [GOC:mah, GOC:signaling, ISBN:0815316194]...
