# Supplementary material for: Mouse models of 17q21.31 microdeletion and microduplication syndromes highlight the importance of Kansl1 for cognition
Source: PLoS Genet. 2017 Jul 13;13(7):e1006886. doi: 10.1371/journal.pgen.1006886 (PMC5531616; doi:10.1371/journal.pgen.1006886)
Supplement: S9 Table — (TXT) [file pgen.1006886.s018.txt]

CLUSTER 1 (1 elements) 
GO Term   p-val   bonferroni corr.  benjamini corr.    counts  expected  fold_enrichment    GOname definition 
GO:0003824	3.64e-09	7.70e-05	7.28e-03	172 / 5611	115.48	1.49	catalytic activity	 *****  Catalysis of a biochemical reaction at physiological temperatures. In biologically catalyzed reactions, the reactants are known as substrates, and the catalysts are naturally occurring macromolecular substances known as enzymes. Enzymes possess specific binding sites for substrates, and are usually composed wholly or largely of protein, but RNA that has catalytic activity (ribozyme) is often also regarded as enzymatic." [ISBN:0198506732]...


CLUSTER 2 (7 elements) 
GO Term   p-val   bonferroni corr.  benjamini corr.    counts  expected  fold_enrichment    GOname definition 
GO:0043227	1.88e-08	3.99e-04	1.88e-02	288 / 11068	227.79	1.26	membrane-bounded organelle	 *****  Organized structure of distinctive morphology and function, bounded by a single or double lipid bilayer membrane. Includes the nucleus, mitochondria, plastids, vacuoles, and vesicles. Excludes the plasma membrane." [GOC:go_curators]...
GO:0043231	1.10e-07	2.33e-03	3.99e-02	263 / 10028	206.39	1.27	intracellular membrane-bounded organelle	 *****  Organized structure of distinctive morphology and function, bounded by a single or double lipid bilayer membrane and occurring within the cell. Includes the nucleus, mitochondria, plastids, vacuoles, and vesicles. Excludes the plasma membrane." [GOC:go_curators]...
GO:0044424	1.22e-07	2.58e-03	3.99e-02	316 / 12637	260.08	1.21	intracellular part	 *****  Any constituent part of the living contents of a cell; the matter contained within (but not including) the plasma membrane, usually taken to exclude large vacuoles and masses of secretory or ingested material. In eukaryotes it includes the nucleus and cytoplasm." [GOC:jl]...
GO:0043229	1.36e-07	2.88e-03	3.99e-02	282 / 10965	225.67	1.25	intracellular organelle	 *****  Organized structure of distinctive morphology and function, occurring within the cell. Includes the nucleus, mitochondria, plastids, vacuoles, vesicles, ribosomes and the cytoskeleton. Excludes the plasma membrane." [GOC:go_curators]...
GO:0043226	1.40e-07	2.96e-03	3.99e-02	301 / 11901	244.94	1.23	organelle	 *****  Organized structure of distinctive morphology and function. Includes the nucleus, mitochondria, plastids, vacuoles, vesicles, ribosomes and the cytoskeleton, and prokaryotic structures such as anammoxosomes and pirellulosomes. Excludes the plasma membrane." [GOC:go_curators]...
GO:0005737	4.25e-07	9.00e-03	1.06e-01	264 / 10210	210.13	1.26	cytoplasm	 *****  All of the contents of a cell excluding the plasma membrane and nucleus, but including other subcellular structures." [ISBN:0198547684]...
GO:0005622	6.56e-07	1.39e-02	1.46e-01	317 / 12860	264.67	1.20	intracellular	 *****  The living contents of a cell; the matter contained within (but not including) the plasma membrane, usually taken to exclude large vacuoles and masses of secretory or ingested material. In eukaryotes it includes the nucleus and cytoplasm." [ISBN:0198506732]...


CLUSTER 3 (1 elements) 
GO Term   p-val   bonferroni corr.  benjamini corr.    counts  expected  fold_enrichment    GOname definition 
GO:0005739	5.37e-08	1.14e-03	3.58e-02	69 / 1707	35.13	1.96	mitochondrion	 *****  A semiautonomous, self replicating organelle that occurs in varying numbers, shapes, and sizes in the cytoplasm of virtually all eukaryotic cells. It is notably the site of tissue respiration." [GOC:giardia, ISBN:0198506732]...


CLUSTER 4 (1 elements) 
GO Term   p-val   bonferroni corr.  benjamini corr.    counts  expected  fold_enrichment    GOname definition 
GO:0016741	5.86e-06	1.24e-01	1.00e+00	16 / 205	4.22	3.79	transferase activity, transferring one-carbon groups	 *****  Catalysis of the transfer of a one-carbon group from one compound (donor) to another (acceptor)." [GOC:jl, ISBN:0198506732]...


CLUSTER 5 (1 elements) 
GO Term   p-val   bonferroni corr.  benjamini corr.    counts  expected  fold_enrichment    GOname definition 
GO:0044281	6.22e-06	1.32e-01	1.00e+00	76 / 2214	45.57	1.67	small molecule metabolic process	 *****  The chemical reactions and pathways involving small molecules, any low molecular weight, monomeric, non-encoded molecule." [GOC:curators, GOC:pde, GOC:vw]...


CLUSTER 6 (1 elements) 
GO Term   p-val   bonferroni corr.  benjamini corr.    counts  expected  fold_enrichment    GOname definition 
GO:0044710	6.46e-06	1.37e-01	1.00e+00	128 / 4327	89.05	1.44	single-organism metabolic process	 *****  A metabolic process - chemical reactions and pathways, including anabolism and catabolism, by which living organisms transform chemical substances - which involves a single organism." [GOC:jl]...


CLUSTER 7 (1 elements) 
GO Term   p-val   bonferroni corr.  benjamini corr.    counts  expected  fold_enrichment    GOname definition 
GO:0003674	7.20e-06	1.53e-01	1.00e+00	451 / 20473	421.36	1.07	molecular_function	 *****  Elemental activities, such as catalysis or binding, describing the actions of a gene product at the molecular level. A given gene product may exhibit one or more molecular functions." [GOC:go_curators]...


CLUSTER 8 (1 elements) 
GO Term   p-val   bonferroni corr.  benjamini corr.    counts  expected  fold_enrichment    GOname definition 
GO:0044444	7.90e-06	1.67e-01	1.00e+00	203 / 7659	157.63	1.29	cytoplasmic part	 *****  Any constituent part of the cytoplasm, all of the contents of a cell excluding the plasma membrane and nucleus, but including other subcellular structures." [GOC:jl]...
