# Supplementary material for: Mouse models of 17q21.31 microdeletion and microduplication syndromes highlight the importance of Kansl1 for cognition
Source: PLoS Genet. 2017 Jul 13;13(7):e1006886. doi: 10.1371/journal.pgen.1006886 (PMC5531616; doi:10.1371/journal.pgen.1006886)
Supplement: S10 Table — (TXT) [file pgen.1006886.s019.txt]

CLUSTER 1 (13 elements) 
GO Term   p-val   bonferroni corr.  benjamini corr.    counts  expected  fold_enrichment    GOname definition 
GO:0048731	1.85e-21	3.92e-17	3.71e-15	132 / 4027	58.86	2.24	system development	 *****  The process whose specific outcome is the progression of an organismal system over time, from its formation to the mature structure. A system is a regularly interacting or interdependent group of organs or tissues that work together to carry out a given biological process." [GOC:dph, GOC:jid]...
GO:0007275	3.70e-20	7.84e-16	3.71e-14	141 / 4633	67.71	2.08	multicellular organismal development	 *****  The biological process whose specific outcome is the progression of a multicellular organism over time from an initial condition (e.g. a zygote or a young adult) to a later condition (e.g. a multicellular animal or an aged adult)." [GOC:dph, GOC:ems, GOC:isa_complete, GOC:tb]...
GO:0048856	6.62e-20	1.40e-15	4.42e-14	144 / 4822	70.48	2.04	anatomical structure development	 *****  The biological process whose specific outcome is the progression of an anatomical structure from an initial condition to its mature state. This process begins with the formation of the structure and ends with the mature structure, whatever form that may be including its natural destruction. An anatomical structure is any biological entity that occupies space and is distinguished from its surroundings. Anatomical structures can be macroscopic such as a carpel, or microscopic such as an acrosome." [GO_REF:0000021, GOC:mtg_15jun06]...
GO:0032502	1.44e-18	3.05e-14	7.20e-13	151 / 5369	78.47	1.92	developmental process	 *****  A biological process whose specific outcome is the progression of an integrated living unit: an anatomical structure (which may be a subcellular structure, cell, tissue, or organ), or organism over time from an initial condition to a later condition." [GOC:isa_complete]...
GO:0044767	1.83e-17	3.88e-13	7.33e-12	147 / 5291	77.33	1.90	single-organism developmental process	 *****  A biological process whose specific outcome is the progression of an integrated living unit: an anatomical structure (which may be a subcellular structure, cell, tissue, or organ), or organism over time from an initial condition to a later condition, involving only one organism." [GOC:jl]...
GO:0048513	2.42e-16	5.11e-12	8.06e-11	98 / 2860	41.80	2.34	organ development	 *****  Development of a tissue or tissues that work together to perform a specific function or functions. Development pertains to the process whose specific outcome is the progression of a structure over time, from its formation to the mature structure. Organs are commonly observed as visibly distinct structures, but may also exist as loosely associated clusters of cells that work together to perform a specific function or functions." [GOC:dph, GOC:jid]...
GO:0030154	6.78e-16	1.43e-11	1.23e-10	110 / 3504	51.21	2.15	cell differentiation	 *****  The process in which relatively unspecialized cells, e.g. embryonic or regenerative cells, acquire specialized structural and/or functional features that characterize the cells, tissues, or organs of the mature organism or some other relatively stable phase of the organism's life history. Differentiation includes the processes involved in commitment of a cell to a specific fate and its subsequent development to the mature state." [ISBN:0198506732]...
GO:0044707	1.06e-15	2.24e-11	1.56e-10	172 / 6966	101.81	1.69	single-multicellular organism process	 *****  A biological process occurring within a single, multicellular organism." [GOC:jl]...
GO:0009653	1.37e-15	2.89e-11	1.71e-10	85 / 2340	34.20	2.49	anatomical structure morphogenesis	 *****  The process in which anatomical structures are generated and organized. Morphogenesis pertains to the creation of form." [GOC:go_curators, ISBN:0521436125]...
GO:0048869	7.07e-15	1.50e-10	7.45e-10	111 / 3671	53.65	2.07	cellular developmental process	 *****  A biological process whose specific outcome is the progression of a cell over time from an initial condition to a later condition." [GOC:isa_complete]...
GO:0032501	1.70e-14	3.61e-10	1.55e-09	173 / 7223	105.57	1.64	multicellular organismal process	 *****  Any biological process, occurring at the level of a multicellular organism, pertinent to its function." [GOC:curators, GOC:dph, GOC:isa_complete, GOC:tb]...
GO:0016043	4.79e-08	1.01e-03	7.60e-04	117 / 5061	73.97	1.58	cellular component organization	 *****  A process that results in the assembly, arrangement of constituent parts, or disassembly of a cellular component." [GOC:ai, GOC:jl, GOC:mah]...
GO:0071840	1.83e-07	3.87e-03	2.33e-03	117 / 5183	75.75	1.54	cellular component organization or biogenesis	 *****  A process that results in the biosynthesis of constituent macromolecules, assembly, arrangement of constituent parts, or disassembly of a cellular component." [GOC:mah]...


CLUSTER 2 (13 elements) 
GO Term   p-val   bonferroni corr.  benjamini corr.    counts  expected  fold_enrichment    GOname definition 
GO:0048468	2.91e-16	6.16e-12	8.31e-11	74 / 1800	26.31	2.81	cell development	 *****  The process whose specific outcome is the progression of the cell over time, from its formation to the mature structure. Cell development does not include the steps involved in committing a cell to a specific fate." [GOC:go_curators]...
GO:0030182	4.11e-16	8.69e-12	1.03e-10	55 / 1073	15.68	3.51	neuron differentiation	 *****  The process in which a relatively unspecialized cell acquires specialized features of a neuron." [GOC:mah]...
GO:2000026	6.38e-16	1.35e-11	1.23e-10	72 / 1745	25.50	2.82	regulation of multicellular organismal development	 *****  Any process that modulates the frequency, rate or extent of multicellular organismal development." [GOC:obol]...
GO:0050793	9.64e-16	2.04e-11	1.56e-10	86 / 2370	34.64	2.48	regulation of developmental process	 *****  Any process that modulates the frequency, rate or extent of development, the biological process whose specific outcome is the progression of a multicellular organism over time from an initial condition (e.g. a zygote, or a young adult) to a later condition (e.g. a multicellular animal or an aged adult)." [GOC:go_curators]...
GO:0051239	1.09e-15	2.31e-11	1.56e-10	92 / 2654	38.79	2.37	regulation of multicellular organismal process	 *****  Any process that modulates the frequency, rate or extent of a multicellular organismal process, the processes pertinent to the function of a multicellular organism above the cellular level; includes the integrated processes of tissues and organs." [GOC:ai, GOC:dph, GOC:tb]...
GO:0007399	1.34e-15	2.83e-11	1.71e-10	82 / 2204	32.21	2.55	nervous system development	 *****  The process whose specific outcome is the progression of nervous tissue over time, from its formation to its mature state." [GOC:dgh]...
GO:0022008	1.64e-15	3.46e-11	1.93e-10	68 / 1615	23.60	2.88	neurogenesis	 *****  Generation of cells within the nervous system." [GO_REF:0000021, GOC:cls, GOC:curators, GOC:dgh, GOC:dph, GOC:jid, GOC:mtg_15jun06]...
GO:0048699	2.06e-15	4.35e-11	2.29e-10	66 / 1541	22.52	2.93	generation of neurons	 *****  The process in which nerve cells are generated. This includes the production of neuroblasts and their differentiation into neurons." [GOC:nln]...
GO:0045595	1.11e-13	2.35e-09	8.70e-09	66 / 1676	24.50	2.69	regulation of cell differentiation	 *****  Any process that modulates the frequency, rate or extent of cell differentiation, the process in which relatively unspecialized cells acquire specialized structural and functional features." [GOC:go_curators]...
GO:0009605	2.17e-13	4.60e-09	1.45e-08	69 / 1830	26.75	2.58	response to external stimulus	 *****  Any process that results in a change in state or activity of a cell or an organism (in terms of movement, secretion, enzyme production, gene expression, etc.) as a result of an external stimulus." [GOC:hb]...
GO:0051094	3.14e-10	6.64e-06	9.37e-06	49 / 1251	18.28	2.68	positive regulation of developmental process	 *****  Any process that activates or increases the rate or extent of development, the biological process whose specific outcome is the progression of an organism over time from an initial condition (e.g. a zygote, or a young adult) to a later condition (e.g. a multicellular animal or an aged adult)." [GOC:ai]...
GO:0051240	1.28e-09	2.70e-05	3.04e-05	54 / 1523	22.26	2.43	positive regulation of multicellular organismal process	 *****  Any process that activates or increases the frequency, rate or extent of an organismal process, any of the processes pertinent to the function of an organism above the cellular level; includes the integrated processes of tissues and organs." [GOC:ai]...
GO:0045597	7.93e-09	1.68e-04	1.51e-04	38 / 915	13.37	2.84	positive regulation of cell differentiation	 *****  Any process that activates or increases the frequency, rate or extent of cell differentiation." [GOC:go_curators]...


CLUSTER 3 (7 elements) 
GO Term   p-val   bonferroni corr.  benjamini corr.    counts  expected  fold_enrichment    GOname definition 
GO:0009888	4.74e-16	1.00e-11	1.05e-10	71 / 1699	24.83	2.86	tissue development	 *****  The process whose specific outcome is the progression of a tissue over time, from its formation to the mature structure." [ISBN:0471245208]...
GO:0001501	1.41e-14	2.98e-10	1.34e-09	35 / 494	7.22	4.85	skeletal system development	 *****  The process whose specific outcome is the progression of the skeleton over time, from its formation to the mature structure. The skeleton is the bony framework of the body in vertebrates (endoskeleton) or the hard outer envelope of insects (exoskeleton or dermoskeleton)." [GOC:dph, GOC:jid, GOC:tb, http://www.stedmans.com/]...
GO:0060429	1.84e-13	3.90e-09	1.27e-08	50 / 1052	15.38	3.25	epithelium development	 *****  The process whose specific outcome is the progression of an epithelium over time, from its formation to the mature structure. An epithelium is a tissue that covers the internal or external surfaces of an anatomical structure." [GOC:dph, GOC:mtg_lung]...
GO:0042127	1.85e-13	3.91e-09	1.27e-08	63 / 1568	22.92	2.75	regulation of cell proliferation	 *****  Any process that modulates the frequency, rate or extent of cell proliferation." [GOC:jl]...
GO:0008285	6.86e-13	1.45e-08	4.16e-08	39 / 694	10.14	3.84	negative regulation of cell proliferation	 *****  Any process that stops, prevents or reduces the rate or extent of cell proliferation." [GOC:go_curators]...
GO:0009887	3.10e-11	6.57e-07	1.32e-06	44 / 973	14.22	3.09	organ morphogenesis	 *****  Morphogenesis of an organ. An organ is defined as a tissue or set of tissues that work together to perform a specific function or functions. Morphogenesis is the process in which anatomical structures are generated and organized. Organs are commonly observed as visibly distinct structures, but may also exist as loosely associated clusters of cells that work together to perform a specific function or functions." [GOC:dgh, GOC:go_curators, ISBN:0471245208, ISBN:0721662544]...
GO:0008284	4.05e-10	8.58e-06	1.14e-05	39 / 859	12.55	3.11	positive regulation of cell proliferation	 *****  Any process that activates or increases the rate or extent of cell proliferation." [GOC:go_curators]...


CLUSTER 4 (8 elements) 
GO Term   p-val   bonferroni corr.  benjamini corr.    counts  expected  fold_enrichment    GOname definition 
GO:0009719	1.26e-14	2.67e-10	1.26e-09	60 / 1358	19.85	3.02	response to endogenous stimulus	 *****  Any process that results in a change in state or activity of a cell or an organism (in terms of movement, secretion, enzyme production, gene expression, etc.) as a result of a stimulus arising within the organism." [GOC:sm]...
GO:0010033	3.10e-10	6.56e-06	9.37e-06	78 / 2585	37.78	2.06	response to organic substance	 *****  Any process that results in a change in state or activity of a cell or an organism (in terms of movement, secretion, enzyme production, gene expression, etc.) as a result of an organic substance stimulus." [GOC:sm]...
GO:0071495	4.86e-10	1.03e-05	1.35e-05	44 / 1061	15.51	2.84	cellular response to endogenous stimulus	 *****  Any process that results in a change in state or activity of a cell (in terms of movement, secretion, enzyme production, gene expression, etc.) as a result of a stimulus arising within the organism." [GOC:mah]...
GO:0070887	1.83e-09	3.87e-05	4.15e-05	73 / 2436	35.60	2.05	cellular response to chemical stimulus	 *****  Any process that results in a change in state or activity of a cell (in terms of movement, secretion, enzyme production, gene expression, etc.) as a result of a chemical stimulus." [GOC:mah]...
GO:0071310	3.38e-09	7.15e-05	6.98e-05	62 / 1936	28.30	2.19	cellular response to organic substance	 *****  Any process that results in a change in state or activity of a cell (in terms of movement, secretion, enzyme production, gene expression, etc.) as a result of an organic substance stimulus." [GOC:mah]...
GO:0071363	1.86e-07	3.94e-03	2.35e-03	28 / 626	9.15	3.06	cellular response to growth factor stimulus	 *****  Any process that results in a change in state or activity of a cell (in terms of movement, secretion, enzyme production, gene expression, etc.) as a result of a growth factor stimulus." [GOC:mah]...
GO:0070848	2.26e-07	4.78e-03	2.74e-03	28 / 632	9.24	3.03	response to growth factor	 *****  Any process that results in a change in state or activity of a cell or an organism (in terms of movement, secretion, enzyme production, gene expression, etc.) as a result of a growth factor stimulus." [GOC:BHF, GOC:mah]...
GO:0007167	1.22e-06	2.58e-02	1.11e-02	34 / 939	13.72	2.48	enzyme linked receptor protein signaling pathway	 *****  Any series of molecular signals initiated by the binding of an extracellular ligand to a receptor on the surface of the target cell, where the receptor possesses catalytic activity or is closely associated with an enzyme such as a protein kinase, and ending with regulation of a downstream cellular process, e.g. transcription." [GOC:mah, GOC:signaling, ISBN:0185316194]...


CLUSTER 5 (16 elements) 
GO Term   p-val   bonferroni corr.  benjamini corr.    counts  expected  fold_enrichment    GOname definition 
GO:0031175	1.93e-14	4.10e-10	1.68e-09	42 / 716	10.46	4.01	neuron projection development	 *****  The process whose specific outcome is the progression of a neuron projection over time, from its formation to the mature structure. A neuron projection is any process extending from a neural cell, such as axons or dendrites (collectively called neurites)." [GOC:mah]...
GO:0048666	5.42e-14	1.15e-09	4.52e-09	46 / 875	12.79	3.60	neuron development	 *****  The process whose specific outcome is the progression of a neuron over time, from initial commitment of the cell to a specific fate, to the fully functional differentiated cell." [GOC:dph]...
GO:0000904	9.80e-13	2.08e-08	5.61e-08	40 / 736	10.76	3.72	cell morphogenesis involved in differentiation	 *****  The change in form (cell shape and size) that occurs when relatively unspecialized cells, e.g. embryonic or regenerative cells, acquire specialized structural and/or functional features that characterize the cells, tissues, or organs of the mature organism or some other relatively stable phase of the organism's life history." [GOC:go_curators]...
GO:0048812	8.66e-12	1.83e-07	4.56e-07	34 / 584	8.54	3.98	neuron projection morphogenesis	 *****  The process in which the anatomical structures of a neuron projection are generated and organized. A neuron projection is any process extending from a neural cell, such as axons or dendrites." [GOC:mah]...
GO:0000902	1.95e-11	4.12e-07	9.51e-07	46 / 1036	15.14	3.04	cell morphogenesis	 *****  The developmental process in which the size or shape of a cell is generated and organized." [GOC:clt, GOC:dph, GOC:go_curators, GOC:tb]...
GO:0032989	2.46e-11	5.22e-07	1.12e-06	48 / 1122	16.40	2.93	cellular component morphogenesis	 *****  The process in which cellular structures, including whole cells or cell parts, are generated and organized." [GOC:dph, GOC:mah, GOC:tb]...
GO:0030030	3.70e-11	7.83e-07	1.54e-06	46 / 1056	15.43	2.98	cell projection organization	 *****  A process that is carried out at the cellular level which results in the assembly, arrangement of constituent parts, or disassembly of a prolongation or process extending from a cell, e.g. a flagellum or axon." [GOC:jl, GOC:mah, http://www.cogsci.princeton.edu/~wn/]...
GO:0061564	5.31e-11	1.12e-06	2.04e-06	31 / 525	7.67	4.04	axon development	 *****  The progression of an axon over time. Covers axonogenesis (de novo generation of an axon) and axon regeneration (regrowth), as well as processes pertaining to the progression of the axon over time (fasciculation and defasciculation)." [GOC:dph, GOC:pg, GOC:pr]...
GO:0007409	1.15e-10	2.44e-06	4.12e-06	30 / 509	7.44	4.03	axonogenesis	 *****  De novo generation of a long process of a neuron, that carries efferent (outgoing) action potentials from the cell body towards target cells. Refers to the morphogenesis or creation of shape or form of the developing axon." [GOC:dph, GOC:jid, GOC:pg, GOC:pr, ISBN:0198506732]...
GO:0006935	2.92e-10	6.19e-06	9.29e-06	33 / 631	9.22	3.58	chemotaxis	 *****  The directed movement of a motile cell or organism, or the directed growth of a cell guided by a specific chemical concentration gradient. Movement may be towards a higher concentration (positive chemotaxis) or towards a lower concentration (negative chemotaxis)." [ISBN:0198506732]...
GO:0048667	2.99e-10	6.34e-06	9.36e-06	31 / 563	8.23	3.77	cell morphogenesis involved in neuron differentiation	 *****  The process in which the structures of a neuron are generated and organized. This process occurs while the initially relatively unspecialized cell is acquiring the specialized features of a neuron." [GOC:dph, GOC:tb]...
GO:0042330	3.04e-10	6.45e-06	9.37e-06	33 / 632	9.24	3.57	taxis	 *****  The directed movement of a motile cell or organism in response to an external stimulus." [GOC:jl, ISBN:0192801023]...
GO:0007411	3.81e-10	8.08e-06	1.09e-05	26 / 407	5.95	4.37	axon guidance	 *****  The chemotaxis process that directs the migration of an axon growth cone to a specific target site in response to a combination of attractive and repulsive cues." [ISBN:0878932437]...
GO:0097485	3.81e-10	8.08e-06	1.09e-05	26 / 407	5.95	4.37	neuron projection guidance	 *****  The process in which the migration of a neuron projection is directed to a specific target site in response to a combination of attractive and repulsive cues." [GOC:BHF, GOC:rl, PMID:22790009]...
GO:0032990	9.04e-10	1.91e-05	2.26e-05	37 / 807	11.79	3.14	cell part morphogenesis	 *****  The process in which the anatomical structures of a cell part are generated and organized." [GOC:mah]...
GO:0048858	1.65e-09	3.49e-05	3.80e-05	36 / 787	11.50	3.13	cell projection morphogenesis	 *****  The process in which the anatomical structures of a cell projection are generated and organized." [GO_REF:0000021, GOC:mtg_15jun06]...


CLUSTER 6 (8 elements) 
GO Term   p-val   bonferroni corr.  benjamini corr.    counts  expected  fold_enrichment    GOname definition 
GO:0051093	1.13e-13	2.39e-09	8.70e-09	48 / 965	14.10	3.40	negative regulation of developmental process	 *****  Any process that stops, prevents or reduces the rate or extent of development, the biological process whose specific outcome is the progression of an organism over time from an initial condition (e.g. a zygote, or a young adult) to a later condition (e.g. a multicellular animal or an aged adult)." [GOC:ai]...
GO:0022603	2.15e-11	4.54e-07	9.99e-07	44 / 962	14.06	3.13	regulation of anatomical structure morphogenesis	 *****  Any process that modulates the frequency, rate or extent of anatomical structure morphogenesis." [GOC:mah]...
GO:0045596	1.72e-10	3.65e-06	5.85e-06	37 / 760	11.11	3.33	negative regulation of cell differentiation	 *****  Any process that stops, prevents, or reduces the frequency, rate or extent of cell differentiation." [GOC:go_curators]...
GO:0051241	1.12e-09	2.37e-05	2.73e-05	44 / 1090	15.93	2.76	negative regulation of multicellular organismal process	 *****  Any process that stops, prevents, or reduces the frequency, rate or extent of an organismal process, the processes pertinent to the function of an organism above the cellular level; includes the integrated processes of tissues and organs." [GOC:ai]...
GO:0005615	8.11e-09	1.72e-04	1.53e-04	49 / 1381	20.18	2.43	extracellular space	 *****  That part of a multicellular organism outside the cells proper, usually taken to be outside the plasma membranes, and occupied by fluid." [ISBN:0198547684]...
GO:0051128	6.67e-07	1.41e-02	6.85e-03	63 / 2292	33.50	1.88	regulation of cellular component organization	 *****  Any process that modulates the frequency, rate or extent of a process involved in the formation, arrangement of constituent parts, or disassembly of cell structures, including the plasma membrane and any external encapsulating structures such as the cell wall and cell envelope." [GOC:ai]...
GO:0010721	1.42e-06	3.01e-02	1.26e-02	18 / 322	4.71	3.82	negative regulation of cell development	 *****  Any process that decreases the rate, frequency or extent of the progression of the cell over time, from its formation to the mature structure. Cell development does not include the steps involved in committing a cell to a specific fate." [GOC:BHF, GOC:dph, GOC:tb]...
GO:0022604	4.59e-06	9.72e-02	3.48e-02	23 / 535	7.82	2.94	regulation of cell morphogenesis	 *****  Any process that modulates the frequency, rate or extent of cell morphogenesis. Cell morphogenesis is the developmental process in which the shape of a cell is generated and organized." [GOC:isa_complete]...


CLUSTER 7 (15 elements) 
GO Term   p-val   bonferroni corr.  benjamini corr.    counts  expected  fold_enrichment    GOname definition 
GO:0048583	1.81e-13	3.83e-09	1.27e-08	104 / 3486	50.95	2.04	regulation of response to stimulus	 *****  Any process that modulates the frequency, rate or extent of a response to a stimulus. Response to stimulus is a change in state or activity of a cell or an organism (in terms of movement, secretion, enzyme production, gene expression, etc.) as a result of a stimulus." [GOC:jid]...
GO:0023051	2.29e-13	4.84e-09	1.48e-08	92 / 2898	42.36	2.17	regulation of signaling	 *****  Any process that modulates the frequency, rate or extent of a signaling process." [GOC:mtg_signal]...
GO:0010646	2.85e-13	6.04e-09	1.78e-08	92 / 2909	42.52	2.16	regulation of cell communication	 *****  Any process that modulates the frequency, rate or extent of cell communication. Cell communication is the process that mediates interactions between a cell and its surroundings. Encompasses interactions such as signaling or attachment between one cell and another cell, between a cell and an extracellular matrix, or between a cell and any other aspect of its environment." [GOC:dph, GOC:tb]...
GO:0009966	2.08e-11	4.40e-07	9.91e-07	80 / 2540	37.12	2.15	regulation of signal transduction	 *****  Any process that modulates the frequency, rate or extent of signal transduction." [GOC:sm]...
GO:0048519	3.04e-09	6.44e-05	6.55e-05	114 / 4659	68.09	1.67	negative regulation of biological process	 *****  Any process that stops, prevents, or reduces the frequency, rate or extent of a biological process. Biological processes are regulated by many means; examples include the control of gene expression, protein modification or interaction with a protein or substrate molecule." [GOC:jid]...
GO:0048523	4.19e-08	8.86e-04	6.81e-04	103 / 4246	62.06	1.66	negative regulation of cellular process	 *****  Any process that stops, prevents, or reduces the frequency, rate or extent of a cellular process, any of those that are carried out at the cellular level, but are not necessarily restricted to a single cell. For example, cell communication occurs among more than one cell, but occurs at the cellular level." [GOC:jid]...
GO:0050896	6.19e-08	1.31e-03	9.46e-04	170 / 8348	122.01	1.39	response to stimulus	 *****  Any process that results in a change in state or activity of a cell or an organism (in terms of movement, secretion, enzyme production, gene expression, etc.) as a result of a stimulus. The process begins with detection of the stimulus and ends with a change in state or activity or the cell or organism." [GOC:ai, GOC:bf]...
GO:0042221	9.71e-08	2.06e-03	1.32e-03	110 / 4717	68.94	1.60	response to chemical	 *****  Any process that results in a change in state or activity of a cell or an organism (in terms of movement, secretion, enzyme production, gene expression, etc.) as a result of a chemical stimulus." [GOC:jl]...
GO:0048522	1.13e-07	2.38e-03	1.49e-03	110 / 4730	69.13	1.59	positive regulation of cellular process	 *****  Any process that activates or increases the frequency, rate or extent of a cellular process, any of those that are carried out at the cellular level, but are not necessarily restricted to a single cell. For example, cell communication occurs among more than one cell, but occurs at the cellular level." [GOC:jid]...
GO:0007154	2.72e-07	5.76e-03	3.16e-03	131 / 6060	88.57	1.48	cell communication	 *****  Any process that mediates interactions between a cell and its surroundings. Encompasses interactions such as signaling or attachment between one cell and another cell, between a cell and an extracellular matrix, or between a cell and any other aspect of its environment." [GOC:mah]...
GO:0048518	3.27e-07	6.93e-03	3.70e-03	119 / 5357	78.30	1.52	positive regulation of biological process	 *****  Any process that activates or increases the frequency, rate or extent of a biological process. Biological processes are regulated by many means; examples include the control of gene expression, protein modification or interaction with a protein or substrate molecule." [GOC:jid]...
GO:0044700	8.96e-07	1.90e-02	8.74e-03	127 / 5940	86.82	1.46	single organism signaling	 *****  A signaling process occurring within a single organism." [GOC:jl]...
GO:0023052	9.21e-07	1.95e-02	8.92e-03	127 / 5943	86.86	1.46	signaling	 *****  The entirety of a process in which information is transmitted within a biological system. This process begins with an active signal and ends when a cellular response has been triggered." [GOC:mtg_signal, GOC:mtg_signaling_feb11, GOC:signaling]...
GO:0031325	1.32e-06	2.80e-02	1.18e-02	75 / 2975	43.48	1.72	positive regulation of cellular metabolic process	 *****  Any process that activates or increases the frequency, rate or extent of the chemical reactions and pathways by which individual cells transform chemical substances." [GOC:mah]...
GO:0007166	4.42e-06	9.35e-02	3.36e-02	89 / 3858	56.39	1.58	cell surface receptor signaling pathway	 *****  A series of molecular signals initiated by activation of a receptor on the surface of a cell. The pathway begins with binding of an extracellular ligand to a cell surface receptor, or for receptors that signal in the absence of a ligand, by ligand-withdrawal or the activity of a constitutively active receptor. The pathway ends with regulation of a downstream cellular process, e.g. transcription." [GOC:bf, GOC:mah, GOC:pr, GOC:signaling]...


CLUSTER 8 (8 elements) 
GO Term   p-val   bonferroni corr.  benjamini corr.    counts  expected  fold_enrichment    GOname definition 
GO:0044421	7.99e-13	1.69e-08	4.70e-08	107 / 3724	54.43	1.97	extracellular region part	 *****  Any constituent part of the extracellular region, the space external to the outermost structure of a cell. For cells without external protective or external encapsulating structures this refers to space outside of the plasma membrane. This term covers constituent parts of the host cell environment outside an intracellular parasite." [GOC:jl]...
GO:0005576	6.25e-12	1.32e-07	3.38e-07	115 / 4276	62.50	1.84	extracellular region	 *****  The space external to the outermost structure of a cell. For cells without external protective or external encapsulating structures this refers to space outside of the plasma membrane. This term covers the host cell environment outside an intracellular parasite." [GOC:go_curators]...
GO:0031982	3.15e-09	6.68e-05	6.64e-05	94 / 3556	51.97	1.81	vesicle	 *****  Any small, fluid-filled, spherical organelle enclosed by membrane or protein." [GOC:mah, GOC:pz]...
GO:1903561	4.01e-08	8.49e-04	6.64e-04	74 / 2673	39.07	1.89	extracellular vesicle	 *****  Any vesicle that is part of the extracellular region." [GO_REF:0000064, GOC:pm, GOC:TermGenie, PMID:24769233]...
GO:0043230	4.61e-08	9.75e-04	7.37e-04	74 / 2682	39.20	1.89	extracellular organelle	 *****  Organized structure of distinctive morphology and function, occurring outside the cell. Includes, for example, extracellular membrane vesicles (EMVs) and the cellulosomes of anaerobic bacteria and fungi." [GOC:jl, PMID:9914479]...
GO:0070062	1.57e-07	3.32e-03	2.04e-03	72 / 2660	38.88	1.85	extracellular exosome	 *****  A membrane-bounded vesicle that is released into the extracellular region by fusion of the limiting endosomal membrane of a multivesicular body with the plasma membrane. Extracellular exosomes, also simply called exosomes, have a diameter of about 40-100 nm." [GOC:BHF, GOC:mah, PMID:15908444, PMID:17641064, PMID:19442504, PMID:19498381, PMID:22418571, PMID:24009894]...
GO:0065010	1.79e-07	3.79e-03	2.30e-03	72 / 2669	39.01	1.85	extracellular membrane-bounded organelle	 *****  Organized structure of distinctive morphology and function, bounded by a lipid bilayer membrane and occurring outside the cell." [GOC:isa_complete]...
GO:0031988	6.66e-07	1.41e-02	6.85e-03	82 / 3302	48.26	1.70	membrane-bounded vesicle	 *****  Any small, fluid-filled, spherical organelle enclosed by a lipid bilayer." [GOC:mah]...


CLUSTER 9 (7 elements) 
GO Term   p-val   bonferroni corr.  benjamini corr.    counts  expected  fold_enrichment    GOname definition 
GO:0040011	2.50e-12	5.29e-08	1.39e-07	53 / 1247	18.23	2.91	locomotion	 *****  Self-propelled movement of a cell or organism from one location to another." [GOC:dgh]...
GO:0007155	1.24e-10	2.63e-06	4.36e-06	44 / 1016	14.85	2.96	cell adhesion	 *****  The attachment of a cell, either to another cell or to an underlying substrate such as the extracellular matrix, via cell adhesion molecules." [GOC:hb, GOC:pf]...
GO:0022610	1.80e-10	3.82e-06	6.01e-06	44 / 1028	15.02	2.93	biological adhesion	 *****  The attachment of a cell or organism to a substrate or other organism." [GOC:isa_complete]...
GO:0006928	7.00e-10	1.48e-05	1.87e-05	52 / 1410	20.61	2.52	movement of cell or subcellular component	 *****  The directed, self-propelled movement of a cell or subcellular component without the involvement of an external agent such as a transporter or a pore." [GOC:dgh, GOC:dph, GOC:jl, GOC:mlg]...
GO:0016477	5.81e-09	1.23e-04	1.15e-04	35 / 787	11.50	3.04	cell migration	 *****  The controlled self-propelled movement of a cell from one site to a destination guided by molecular cues. Cell migration is a central process in the development and maintenance of multicellular organisms." [GOC:cjm, GOC:dph, GOC:ems, GOC:pf, http://en.wikipedia.org/wiki/Cell_migration]...
GO:0048870	7.42e-08	1.57e-03	1.07e-03	35 / 872	12.74	2.75	cell motility	 *****  Any process involved in the controlled self-propelled movement of a cell that results in translocation of the cell from one place to another." [GOC:dgh, GOC:dph, GOC:isa_complete, GOC:mlg]...
GO:0051674	7.42e-08	1.57e-03	1.07e-03	35 / 872	12.74	2.75	localization of cell	 *****  Any process in which a cell is transported to, and/or maintained in, a specific location." [GOC:ai]...


CLUSTER 10 (10 elements) 
GO Term   p-val   bonferroni corr.  benjamini corr.    counts  expected  fold_enrichment    GOname definition 
GO:0000786	9.85e-12	2.08e-07	5.05e-07	14 / 80	1.17	11.97	nucleosome	 *****  A complex comprised of DNA wound around a multisubunit core and associated proteins, which forms the primary packing unit of DNA into higher order structures." [GOC:elh]...
GO:0044815	2.74e-11	5.80e-07	1.22e-06	14 / 86	1.26	11.14	DNA packaging complex	 *****  A protein complex that plays a role in the process of DNA packaging." [GOC:jl]...
GO:0000788	5.18e-11	1.10e-06	2.03e-06	10 / 35	0.51	19.55	nuclear nucleosome	 *****  A complex comprised of DNA wound around a multisubunit core and associated proteins, which forms the primary packing unit of DNA in the nucleus into higher order structures." [GOC:elh]...
GO:0032993	7.65e-08	1.62e-03	1.08e-03	14 / 156	2.28	6.14	protein-DNA complex	 *****  A macromolecular complex containing both protein and DNA molecules." [GOC:mah]...
GO:0006334	2.21e-07	4.67e-03	2.69e-03	12 / 121	1.77	6.79	nucleosome assembly	 *****  The aggregation, arrangement and bonding together of a nucleosome, the beadlike structural units of eukaryotic chromatin composed of histones and DNA." [GOC:mah]...
GO:0031497	7.26e-07	1.54e-02	7.42e-03	12 / 135	1.97	6.08	chromatin assembly	 *****  The assembly of DNA, histone proteins, other associated proteins, and sometimes RNA, into chromatin structure, beginning with the formation of the basic unit, the nucleosome, followed by organization of the nucleosomes into higher order structures, ultimately giving rise to a complex organization of specific domains within the nucleus." [http://www.infobiogen.fr/services/chromcancer/IntroItems/ChromatinEducEng.html, PMID:20404130]...
GO:0051290	9.46e-07	2.00e-02	9.00e-03	7 / 37	0.54	12.94	protein heterotetramerization	 *****  The formation of a protein heterotetramer, a macromolecular structure consisting of four noncovalently associated subunits, of which not all are identical." [GOC:go_curators]...
GO:0034728	1.80e-06	3.81e-02	1.56e-02	12 / 147	2.15	5.59	nucleosome organization	 *****  A process that is carried out at the cellular level which results in the assembly, arrangement of constituent parts, or disassembly of one or more nucleosomes." [GOC:mah]...
GO:0065004	2.23e-06	4.72e-02	1.89e-02	12 / 150	2.19	5.47	protein-DNA complex assembly	 *****  The aggregation, arrangement and bonding together of proteins and DNA molecules to form a protein-DNA complex." [GOC:jl]...
GO:0006333	3.36e-06	7.11e-02	2.67e-02	12 / 156	2.28	5.26	chromatin assembly or disassembly	 *****  The formation or destruction of chromatin structures." [GOC:mah]...


CLUSTER 11 (7 elements) 
GO Term   p-val   bonferroni corr.  benjamini corr.    counts  expected  fold_enrichment    GOname definition 
GO:0060284	1.18e-11	2.49e-07	5.88e-07	43 / 907	13.26	3.24	regulation of cell development	 *****  Any process that modulates the rate, frequency or extent of the progression of the cell over time, from its formation to the mature structure. Cell development does not include the steps involved in committing a cell to a specific fate." [GOC:dph, GOC:tb]...
GO:0050767	3.06e-11	6.49e-07	1.32e-06	37 / 715	10.45	3.54	regulation of neurogenesis	 *****  Any process that modulates the frequency, rate or extent of neurogenesis, the origin and formation of neurons." [GOC:ai]...
GO:0051960	6.85e-11	1.45e-06	2.49e-06	39 / 808	11.81	3.30	regulation of nervous system development	 *****  Any process that modulates the frequency, rate or extent of nervous system development, the origin and formation of nervous tissue." [GOC:ai]...
GO:0045664	7.59e-10	1.61e-05	2.00e-05	31 / 585	8.55	3.63	regulation of neuron differentiation	 *****  Any process that modulates the frequency, rate or extent of neuron differentiation." [GOC:go_curators]...
GO:0010975	9.53e-07	2.02e-02	9.00e-03	21 / 415	6.07	3.46	regulation of neuron projection development	 *****  Any process that modulates the rate, frequency or extent of neuron projection development. Neuron projection development is the process whose specific outcome is the progression of a neuron projection over time, from its formation to the mature structure. A neuron projection is any process extending from a neural cell, such as axons or dendrites (collectively called neurites)." [GOC:dph, GOC:tb]...
GO:0050769	1.74e-06	3.69e-02	1.52e-02	21 / 431	6.30	3.33	positive regulation of neurogenesis	 *****  Any process that activates or increases the frequency, rate or extent of neurogenesis, the origin and formation of neurons." [GOC:ai]...
GO:0051962	3.98e-06	8.42e-02	3.07e-02	22 / 492	7.19	3.06	positive regulation of nervous system development	 *****  Any process that activates, maintains or increases the frequency, rate or extent of nervous system development, the origin and formation of nervous tissue." [GOC:ai]...


CLUSTER 12 (7 elements) 
GO Term   p-val   bonferroni corr.  benjamini corr.    counts  expected  fold_enrichment    GOname definition 
GO:0031012	4.52e-11	9.56e-07	1.84e-06	28 / 428	6.26	4.48	extracellular matrix	 *****  A structure lying external to one or more cells, which provides structural support for cells or tissues; may be completely external to the cell (as in animals and bacteria) or be part of the cell (as in plants)." [GOC:mah, NIF_Subcellular:nlx_subcell_20090513]...
GO:0030198	6.08e-11	1.29e-06	2.30e-06	26 / 374	5.47	4.76	extracellular matrix organization	 *****  A process that is carried out at the cellular level which results in the assembly, arrangement of constituent parts, or disassembly of an extracellular matrix." [GOC:mah]...
GO:0043062	6.45e-11	1.36e-06	2.39e-06	26 / 375	5.48	4.74	extracellular structure organization	 *****  A process that is carried out at the cellular level which results in the assembly, arrangement of constituent parts, or disassembly of structures in the space external to the outermost structure of a cell. For cells without external protective or external encapsulating structures this refers to space outside of the plasma membrane, and also covers the host cell environment outside an intracellular parasite." [GOC:ai, GOC:dph, GOC:jl, GOC:mah]...
GO:0005578	3.10e-09	6.56e-05	6.60e-05	23 / 355	5.19	4.43	proteinaceous extracellular matrix	 *****  A layer consisting mainly of proteins (especially collagen) and glycosaminoglycans (mostly as proteoglycans) that forms a sheet underlying or overlying cells such as endothelial and epithelial cells. The proteins are secreted by cells in the vicinity. An example of this component is found in Mus musculus." [GOC:mtg_sensu, ISBN:0198547684]...
GO:0044420	2.66e-07	5.62e-03	3.11e-03	13 / 147	2.15	6.05	extracellular matrix component	 *****  Any constituent part of the extracellular matrix, the structure lying external to one or more cells, which provides structural support for cells or tissues; may be completely external to the cell (as in animals) or be part of the cell (as often seen in plants)." [GOC:jl]...
GO:0098644	7.64e-07	1.62e-02	7.72e-03	6 / 23	0.34	17.85	complex of collagen trimers	 *****  A complex of collagen trimers such as a fibril or collagen network." [GOC:dos]...
GO:0022617	8.08e-06	1.71e-01	5.46e-02	10 / 116	1.70	5.90	extracellular matrix disassembly	 *****  A process that results in the breakdown of the extracellular matrix." [GOC:jid]...


CLUSTER 13 (5 elements) 
GO Term   p-val   bonferroni corr.  benjamini corr.    counts  expected  fold_enrichment    GOname definition 
GO:0090287	4.80e-11	1.02e-06	1.92e-06	22 / 261	3.81	5.77	regulation of cellular response to growth factor stimulus	 *****  Any process that modulates the rate, frequency, or extent of a change in state or activity of a cell (in terms of movement, secretion, enzyme production, gene expression, etc.) as a result of a growth factor stimulus." [GOC:tb]...
GO:0090092	1.56e-10	3.30e-06	5.37e-06	20 / 226	3.30	6.05	regulation of transmembrane receptor protein serine/threonine kinase signaling pathway	 *****  Any process that modulates the rate, frequency, or extent of the series of molecular signals generated as a consequence of a transmembrane receptor serine/threonine kinase binding to its physiological ligand." [GOC:dph, GOC:tb]...
GO:0090288	1.77e-07	3.75e-03	2.29e-03	13 / 142	2.08	6.26	negative regulation of cellular response to growth factor stimulus	 *****  Any process that decreases the rate, frequency, or extent of a change in state or activity of a cell (in terms of movement, secretion, enzyme production, gene expression, etc.) as a result of a growth factor stimulus." [GOC:BHF]...
GO:0090100	2.76e-06	5.85e-02	2.27e-02	10 / 103	1.51	6.64	positive regulation of transmembrane receptor protein serine/threonine kinase signaling pathway	 *****  Any process that increases the rate, frequency, or extent of the series of molecular signals generated as a consequence of a transmembrane receptor serine/threonine kinase binding to its physiological ligand." [GOC:dph, GOC:tb]...
GO:0030510	6.24e-06	1.32e-01	4.38e-02	9 / 89	1.30	6.92	regulation of BMP signaling pathway	 *****  Any process that modulates the frequency, rate or extent of the activity of any BMP receptor signaling pathway." [GOC:mah]...


CLUSTER 14 (8 elements) 
GO Term   p-val   bonferroni corr.  benjamini corr.    counts  expected  fold_enrichment    GOname definition 
GO:0001763	2.63e-10	5.56e-06	8.61e-06	19 / 208	3.04	6.25	morphogenesis of a branching structure	 *****  The process in which the anatomical structures of branches are generated and organized. A branch is a division or offshoot from a main stem. Examples in animals would include blood vessels, nerves, lymphatics and other endothelial or epithelial tubes." [ISBN:0721662544]...
GO:0035295	7.97e-10	1.69e-05	2.07e-05	32 / 621	9.08	3.53	tube development	 *****  The process whose specific outcome is the progression of a tube over time, from its initial formation to a mature structure. Epithelial and endothelial tubes transport gases, liquids and cells from one site to another and form the basic structure of many organs and tissues including lung and trachea, kidney, the mammary gland, the vascular system and the gastrointestinal and urinary-genital tracts." [PMID:12526790]...
GO:0061138	8.45e-10	1.79e-05	2.17e-05	18 / 198	2.89	6.22	morphogenesis of a branching epithelium	 *****  The process in which the anatomical structures of a branched epithelium are generated and organized." [GOC:dph]...
GO:0060562	1.13e-08	2.39e-04	2.08e-04	22 / 349	5.10	4.31	epithelial tube morphogenesis	 *****  The process in which the anatomical structures of a tube are generated and organized from an epithelium. Epithelial tubes transport gases, liquids and cells from one site to another and form the basic structure of many organs and tissues, with tube shape and organization varying from the single-celled excretory organ in Caenorhabditis elegans to the branching trees of the mammalian kidney and insect tracheal system." [GOC:dph]...
GO:0048754	2.38e-08	5.04e-04	4.15e-04	15 / 166	2.43	6.18	branching morphogenesis of an epithelial tube	 *****  The process in which the anatomical structures of branches in an epithelial tube are generated and organized. A tube is a long hollow cylinder." [GOC:dgh, GOC:dph, GOC:jid]...
GO:0048729	4.10e-08	8.67e-04	6.72e-04	30 / 656	9.59	3.13	tissue morphogenesis	 *****  The process in which the anatomical structures of a tissue are generated and organized." [GOC:dph, GOC:jid]...
GO:0035239	8.90e-08	1.88e-03	1.24e-03	22 / 392	5.73	3.84	tube morphogenesis	 *****  The process in which the anatomical structures of a tube are generated and organized. Epithelial and endothelial tubes transport gases, liquids and cells from one site to another and form the basic structure of many organs and tissues, with tube shape and organization varying from the single-celled excretory organ in Caenorhabditis elegans to the branching trees of the mammalian kidney and insect tracheal system." [GOC:bf, PMID:14624839]...
GO:0002009	3.43e-07	7.26e-03	3.83e-03	24 / 495	7.23	3.32	morphogenesis of an epithelium	 *****  The process in which the anatomical structures of epithelia are generated and organized. An epithelium consists of closely packed cells arranged in one or more layers, that covers the outer surfaces of the body or lines any internal cavity or tube." [GOC:dph, GOC:jl, GOC:tb, ISBN:0198506732]...


CLUSTER 15 (10 elements) 
GO Term   p-val   bonferroni corr.  benjamini corr.    counts  expected  fold_enrichment    GOname definition 
GO:0048705	2.89e-10	6.13e-06	9.29e-06	20 / 234	3.42	5.85	skeletal system morphogenesis	 *****  The process in which the anatomical structures of the skeleton are generated and organized." [GOC:dph, GOC:dsf, GOC:jid, GOC:tb]...
GO:0060348	5.74e-10	1.21e-05	1.57e-05	17 / 170	2.48	6.84	bone development	 *****  The process whose specific outcome is the progression of bone over time, from its formation to the mature structure. Bone is the hard skeletal connective tissue consisting of both mineral and cellular components." [GOC:dph]...
GO:0060349	1.15e-09	2.44e-05	2.77e-05	13 / 94	1.37	9.46	bone morphogenesis	 *****  The process in which bones are generated and organized." [GOC:dph]...
GO:0051216	2.91e-09	6.16e-05	6.33e-05	16 / 165	2.41	6.63	cartilage development	 *****  The process whose specific outcome is the progression of a cartilage element over time, from its formation to the mature structure. Cartilage elements are skeletal elements that consist of connective tissue dominated by extracellular matrix containing collagen type II and large amounts of proteoglycan, particularly chondroitin sulfate." [DOI:10.1371/journal.pone.0051070, GOC:cjm, http://www.onelook.com]...
GO:0061448	1.09e-07	2.31e-03	1.47e-03	16 / 213	3.11	5.14	connective tissue development	 *****  The progression of a connective tissue over time, from its formation to the mature structure." [GOC:BHF]...
GO:0060560	3.15e-07	6.67e-03	3.58e-03	12 / 125	1.83	6.57	developmental growth involved in morphogenesis	 *****  The increase in size or mass of an anatomical structure that contributes to the structure attaining its shape." [GOC:dph]...
GO:0035265	3.69e-07	7.81e-03	4.08e-03	10 / 83	1.21	8.24	organ growth	 *****  The increase in size or mass of an organ. Organs are commonly observed as visibly distinct structures, but may also exist as loosely associated clusters of cells that function together as to perform a specific function." [GOC:bf, ISBN:0471245208, ISBN:0721662544]...
GO:0048589	4.84e-07	1.02e-02	5.26e-03	20 / 364	5.32	3.76	developmental growth	 *****  The increase in size or mass of an entire organism, a part of an organism or a cell, where the increase in size or mass has the specific outcome of the progression of the organism over time from one condition to another." [GOC:go_curators]...
GO:0040007	1.59e-06	3.37e-02	1.40e-02	23 / 502	7.34	3.13	growth	 *****  The increase in size or mass of an entire organism, a part of an organism or a cell." [GOC:bf, GOC:ma]...
GO:0060350	2.22e-06	4.71e-02	1.89e-02	8 / 59	0.86	9.28	endochondral bone morphogenesis	 *****  The process in which bones are generated and organized as a result of the conversion of initial cartilaginous anlage into bone." [GOC:dph, PMID:11680679]...


CLUSTER 16 (6 elements) 
GO Term   p-val   bonferroni corr.  benjamini corr.    counts  expected  fold_enrichment    GOname definition 
GO:0005886	3.62e-10	7.67e-06	1.07e-05	121 / 4893	71.51	1.69	plasma membrane	 *****  The membrane surrounding a cell that separates the cell from its external environment. It consists of a phospholipid bilayer and associated proteins." [ISBN:0716731363]...
GO:0071944	6.78e-10	1.43e-05	1.83e-05	122 / 4998	73.05	1.67	cell periphery	 *****  The part of a cell encompassing the cell cortex, the plasma membrane, and any external encapsulating structures." [GOC:mah]...
GO:0031224	2.11e-08	4.47e-04	3.74e-04	132 / 5874	85.85	1.54	intrinsic component of membrane	 *****  The component of a membrane consisting of the gene products having some covalently attached portion, for example part of a peptide sequence or some other covalently attached group such as a GPI anchor, which spans or is embedded in one or both leaflets of the membrane." [GOC:mah]...
GO:0016021	3.65e-08	7.72e-04	6.08e-04	129 / 5745	83.97	1.54	integral component of membrane	 *****  The component of a membrane consisting of the gene products and protein complexes having at least some part of their peptide sequence embedded in the hydrophobic region of the membrane." [GOC:dos, GOC:go_curators]...
GO:0016020	6.34e-08	1.34e-03	9.47e-04	185 / 9331	136.38	1.36	membrane	 *****  A lipid bilayer along with all the proteins and protein complexes embedded in it an attached to it." [GOC:dos, GOC:mah, ISBN:0815316194]...
GO:0044425	2.28e-07	4.84e-03	2.75e-03	145 / 6903	100.89	1.44	membrane part	 *****  Any constituent part of a membrane, a double layer of lipid molecules that encloses all cells, and, in eukaryotes, many organelles; may be a single or double lipid bilayer; also includes associated proteins." [GOC:jl]...


CLUSTER 17 (7 elements) 
GO Term   p-val   bonferroni corr.  benjamini corr.    counts  expected  fold_enrichment    GOname definition 
GO:0009725	8.62e-10	1.82e-05	2.18e-05	35 / 731	10.68	3.28	response to hormone	 *****  Any process that results in a change in state or activity of a cell or an organism (in terms of movement, secretion, enzyme production, gene expression, etc.) as a result of a hormone stimulus." [GOC:jl]...
GO:0010243	2.41e-09	5.10e-05	5.35e-05	34 / 723	10.57	3.22	response to organonitrogen compound	 *****  Any process that results in a change in state or activity of a cell or an organism (in terms of movement, secretion, enzyme production, gene expression, etc.) as a result of an organonitrogen stimulus. An organonitrogen compound is formally a compound containing at least one carbon-nitrogen bond." [CHEBI:35352, PMID:9869419]...
GO:1901700	7.89e-09	1.67e-04	1.51e-04	47 / 1292	18.88	2.49	response to oxygen-containing compound	 *****  Any process that results in a change in state or activity of a cell or an organism (in terms of movement, secretion, enzyme production, gene expression, etc.) as a result of an oxygen-containing compound stimulus." [GOC:pr, GOC:TermGenie]...
GO:1901698	1.74e-08	3.68e-04	3.11e-04	35 / 822	12.01	2.91	response to nitrogen compound	 *****  Any process that results in a change in state or activity of a cell or an organism (in terms of movement, secretion, enzyme production, gene expression, etc.) as a result of a nitrogen compound stimulus." [GOC:pr, GOC:TermGenie]...
GO:1901701	1.30e-06	2.75e-02	1.18e-02	32 / 856	12.51	2.56	cellular response to oxygen-containing compound	 *****  Any process that results in a change in state or activity of a cell (in terms of movement, secretion, enzyme production, gene expression, etc.) as a result of an oxygen-containing compound stimulus." [GOC:pr, GOC:TermGenie]...
GO:0032870	3.94e-06	8.33e-02	3.05e-02	23 / 530	7.75	2.97	cellular response to hormone stimulus	 *****  Any process that results in a change in state or activity of a cell (in terms of movement, secretion, enzyme production, gene expression, etc.) as a result of a hormone stimulus." [GOC:mah]...
GO:1901652	5.65e-06	1.20e-01	4.09e-02	19 / 391	5.71	3.32	response to peptide	 *****  Any process that results in a change in state or activity of a cell or an organism (in terms of movement, secretion, enzyme production, gene expression, etc.) as a result of a peptide stimulus." [GOC:pr, GOC:TermGenie]...


CLUSTER 18 (14 elements) 
GO Term   p-val   bonferroni corr.  benjamini corr.    counts  expected  fold_enrichment    GOname definition 
GO:0045165	9.98e-10	2.11e-05	2.47e-05	21 / 278	4.06	5.17	cell fate commitment	 *****  The commitment of cells to specific cell fates and their capacity to differentiate into particular kinds of cells. Positional information is established through protein signals that emanate from a localized source within a cell (the initial one-cell zygote) or within a developmental field." [ISBN:0716731185]...
GO:0009790	2.14e-08	4.52e-04	3.75e-04	42 / 1117	16.33	2.57	embryo development	 *****  The process whose specific outcome is the progression of an embryo from its formation until the end of its embryonic life stage. The end of the embryonic stage is organism-specific. For example, for mammals, the process would begin with zygote formation and end with birth. For insects, the process would begin at zygote formation and end with larval hatching. For plant zygotic embryos, this would be from zygote formation to the end of seed dormancy. For plant vegetative embryos, this would be from the initial determination of the cell or group of cells to form an embryo until the point when the embryo becomes independent of the parent plant." [GOC:go_curators, GOC:isa_complete, GOC:mtg_sensu]...
GO:0048568	4.97e-08	1.05e-03	7.76e-04	25 / 480	7.02	3.56	embryonic organ development	 *****  Development, taking place during the embryonic phase, of a tissue or tissues that work together to perform a specific function or functions. Development pertains to the process whose specific outcome is the progression of a structure over time, from its formation to the mature structure. Organs are commonly observed as visibly distinct structures, but may also exist as loosely associated clusters of cells that work together to perform a specific function or functions." [GOC:jid]...
GO:0043009	5.31e-08	1.12e-03	8.23e-04	31 / 702	10.26	3.02	chordate embryonic development	 *****  The process whose specific outcome is the progression of the embryo over time, from zygote formation through a stage including a notochord and neural tube until birth or egg hatching." [GOC:mtg_sensu]...
GO:0009792	7.28e-08	1.54e-03	1.07e-03	31 / 712	10.41	2.98	embryo development ending in birth or egg hatching	 *****  The process whose specific outcome is the progression of an embryo over time, from zygote formation until the end of the embryonic life stage. The end of the embryonic life stage is organism-specific and may be somewhat arbitrary; for mammals it is usually considered to be birth, for insects the hatching of the first instar larva from the eggshell." [GOC:go_curators, GOC:isa_complete, GOC:mtg_sensu]...
GO:0048732	7.44e-08	1.58e-03	1.07e-03	22 / 388	5.67	3.88	gland development	 *****  The process whose specific outcome is the progression of a gland over time, from its formation to the mature structure. A gland is an organ specialised for secretion." [GOC:jid]...
GO:0007423	2.07e-07	4.37e-03	2.55e-03	26 / 554	8.10	3.21	sensory organ development	 *****  The process whose specific outcome is the progression of sensory organs over time, from its formation to the mature structure." [GOC:go_curators]...
GO:0003007	9.50e-07	2.01e-02	9.00e-03	16 / 250	3.65	4.38	heart morphogenesis	 *****  The developmental process in which the heart is generated and organized. The heart is a hollow, muscular organ, which, by contracting rhythmically, keeps up the circulation of the blood." [GOC:dph, GOC:isa_complete]...
GO:0061061	1.17e-06	2.48e-02	1.07e-02	23 / 493	7.21	3.19	muscle structure development	 *****  The progression of a muscle structure over time, from its formation to its mature state. Muscle structures are contractile cells, tissues or organs that are found in multicellular organisms." [GOC:dph]...
GO:0007507	2.34e-06	4.95e-02	1.97e-02	22 / 476	6.96	3.16	heart development	 *****  The process whose specific outcome is the progression of the heart over time, from its formation to the mature structure. The heart is a hollow, muscular organ, which, by contracting rhythmically, keeps up the circulation of the blood." [GOC:jid, UBERON:0000948]...
GO:0007417	2.47e-06	5.23e-02	2.08e-02	30 / 797	11.65	2.58	central nervous system development	 *****  The process whose specific outcome is the progression of the central nervous system over time, from its formation to the mature structure. The central nervous system is the core nervous system that serves an integrating and coordinating function. In vertebrates it consists of the brain and spinal cord. In those invertebrates with a central nervous system it typically consists of a brain, cerebral ganglia and a nerve cord." [GOC:bf, GOC:jid, ISBN:0582227089]...
GO:0048598	6.94e-06	1.47e-01	4.81e-02	25 / 629	9.19	2.72	embryonic morphogenesis	 *****  The process in which anatomical structures are generated and organized during the embryonic phase. The embryonic phase begins with zygote formation. The end of the embryonic phase is organism-specific. For example, it would be at birth for mammals, larval hatching for insects and seed dormancy in plants." [GOC:jid, GOC:mtg_sensu]...
GO:0003002	7.57e-06	1.60e-01	5.15e-02	18 / 363	5.31	3.39	regionalization	 *****  The pattern specification process that results in the subdivision of an axis or axes in space to define an area or volume in which specific patterns of cell differentiation will take place or in which cells interpret a specific environment." [GOC:dph, GOC:isa_complete]...
GO:0008283	9.68e-06	2.05e-01	6.41e-02	27 / 725	10.60	2.55	cell proliferation	 *****  The multiplication or reproduction of cells, resulting in the expansion of a cell population." [GOC:mah, GOC:mb]...


CLUSTER 19 (9 elements) 
GO Term   p-val   bonferroni corr.  benjamini corr.    counts  expected  fold_enrichment    GOname definition 
GO:0007267	1.38e-09	2.93e-05	3.26e-05	41 / 976	14.26	2.87	cell-cell signaling	 *****  Any process that mediates the transfer of information from one cell to another." [GOC:mah]...
GO:0043269	2.63e-08	5.57e-04	4.54e-04	30 / 643	9.40	3.19	regulation of ion transport	 *****  Any process that modulates the frequency, rate or extent of the directed movement of charged atoms or small charged molecules into, out of or within a cell, or between cells, by means of some agent such as a transporter or pore." [GOC:jl]...
GO:0007268	1.43e-07	3.03e-03	1.87e-03	28 / 618	9.03	3.10	synaptic transmission	 *****  The process of communication from a neuron to a target (neuron, muscle, or secretory cell) across a synapse." [GOC:jl, MeSH:D009435]...
GO:0043005	7.81e-07	1.65e-02	7.82e-03	38 / 1095	16.00	2.37	neuron projection	 *****  A prolongation or process extending from a nerve cell, e.g. an axon or dendrite." [GOC:jl, http://www.cogsci.princeton.edu/~wn/]...
GO:0051046	3.44e-06	7.28e-02	2.70e-02	29 / 768	11.22	2.58	regulation of secretion	 *****  Any process that modulates the frequency, rate or extent of the controlled release of a substance from a cell or a tissue." [GOC:ai]...
GO:0044297	3.62e-06	7.66e-02	2.83e-02	26 / 646	9.44	2.75	cell body	 *****  The portion of a cell bearing surface projections such as axons, dendrites, cilia, or flagella that includes the nucleus, but excludes all cell projections." [GOC:go_curators]...
GO:0097458	5.98e-06	1.27e-01	4.29e-02	42 / 1383	20.21	2.08	neuron part	 *****  Any constituent part of a neuron, the basic cellular unit of nervous tissue. A typical neuron consists of a cell body (often called the soma), an axon, and dendrites. Their purpose is to receive, conduct, and transmit impulses in the nervous system." [GOC:pr, http://en.wikipedia.org/wiki/Neuron]...
GO:1903530	7.35e-06	1.56e-01	5.05e-02	27 / 714	10.44	2.59	regulation of secretion by cell	 *****  Any process that modulates the frequency, rate or extent of secretion by cell." [GO_REF:0000058, GOC:pm, GOC:TermGenie, PMID:12130530]...
GO:0034765	8.10e-06	1.71e-01	5.46e-02	19 / 401	5.86	3.24	regulation of ion transmembrane transport	 *****  Any process that modulates the frequency, rate or extent of the directed movement of ions from one side of a membrane to the other." [GOC:mah]...


CLUSTER 20 (7 elements) 
GO Term   p-val   bonferroni corr.  benjamini corr.    counts  expected  fold_enrichment    GOname definition 
GO:0032879	1.47e-09	3.12e-05	3.43e-05	73 / 2424	35.43	2.06	regulation of localization	 *****  Any process that modulates the frequency, rate or extent of any process in which a cell, a substance, or a cellular entity is transported to, or maintained in, a specific location." [GOC:mah]...
GO:0044459	7.87e-09	1.67e-04	1.51e-04	81 / 2930	42.82	1.89	plasma membrane part	 *****  Any constituent part of the plasma membrane, the membrane surrounding a cell that separates the cell from its external environment. It consists of a phospholipid bilayer and associated proteins." [GOC:jl]...
GO:0065008	5.35e-08	1.13e-03	8.24e-04	84 / 3219	47.05	1.79	regulation of biological quality	 *****  Any process that modulates a qualitative or quantitative trait of a biological quality. A biological quality is a measurable attribute of an organism or part of an organism, such as size, mass, shape, color, etc." [GOC:dph, GOC:isa_complete, GOC:mah, GOC:pr, GOC:vw]...
GO:0031226	1.02e-07	2.16e-03	1.38e-03	60 / 2024	29.58	2.03	intrinsic component of plasma membrane	 *****  The component of the plasma membrane consisting of the gene products and protein complexes having either part of their peptide sequence embedded in the hydrophobic region of the membrane or some other covalently attached group such as a GPI anchor that is similarly embedded in the membrane." [GOC:dos, GOC:mah]...
GO:0051049	1.34e-07	2.83e-03	1.76e-03	56 / 1844	26.95	2.08	regulation of transport	 *****  Any process that modulates the frequency, rate or extent of the directed movement of substances (such as macromolecules, small molecules, ions) into, out of or within a cell, or between cells, by means of some agent such as a transporter or pore." [GOC:ai]...
GO:0005887	2.01e-07	4.25e-03	2.49e-03	58 / 1965	28.72	2.02	integral component of plasma membrane	 *****  The component of the plasma membrane consisting of the gene products and protein complexes having at least some part of their peptide sequence embedded in the hydrophobic region of the membrane." [GOC:dos, GOC:go_curators]...
GO:0098589	3.24e-06	6.86e-02	2.60e-02	32 / 894	13.07	2.45	membrane region	 *****  A membrane that is a part of a larger membrane.  Examples include the apical region of the plasma membrane of an epithelial cell and the various regions of the endoplasmic reticulum membrane." [GOC:dos]...


CLUSTER 21 (9 elements) 
GO Term   p-val   bonferroni corr.  benjamini corr.    counts  expected  fold_enrichment    GOname definition 
GO:0050795	2.38e-09	5.03e-05	5.34e-05	19 / 237	3.46	5.49	regulation of behavior	 *****  Any process that modulates the frequency, rate or extent of behavior, the internally coordinated responses (actions or inactions) of whole living organisms (individuals or groups) to internal or external stimuli." [GOC:go_curators, GOC:pr]...
GO:0051952	7.93e-07	1.68e-02	7.88e-03	10 / 90	1.32	7.60	regulation of amine transport	 *****  Any process that modulates the frequency, rate or extent of the directed movement of amines into, out of or within a cell, or between cells, by means of some agent such as a transporter or pore." [GOC:ai]...
GO:0097305	1.31e-06	2.78e-02	1.18e-02	13 / 169	2.47	5.26	response to alcohol	 *****  Any process that results in a change in state or activity of a cell or an organism (in terms of movement, secretion, enzyme production, gene expression, etc.) as a result of an alcohol stimulus." [CHEBI:30879, GOC:pr]...
GO:0050804	2.03e-06	4.29e-02	1.74e-02	17 / 297	4.34	3.92	regulation of synaptic transmission	 *****  Any process that modulates the frequency or rate of synaptic transmission, the process of communication from a neuron to a target (neuron, muscle, or secretory cell) across a synapse." [GOC:ai]...
GO:0010563	5.03e-06	1.07e-01	3.74e-02	23 / 538	7.86	2.93	negative regulation of phosphorus metabolic process	 *****  Any process that decreases the frequency, rate or extent of the chemical reactions and pathways involving phosphorus or compounds containing phosphorus." [GOC:dph, GOC:tb]...
GO:0045936	5.03e-06	1.07e-01	3.74e-02	23 / 538	7.86	2.93	negative regulation of phosphate metabolic process	 *****  Any process that stops, prevents, or reduces the frequency, rate or extent of the chemical reactions and pathways involving phosphates." [GOC:go_curators]...
GO:0001653	7.51e-06	1.59e-01	5.13e-02	11 / 141	2.06	5.34	peptide receptor activity	 *****  Combining with an extracellular or intracellular peptide to initiate a change in cell activity." [GOC:jl]...
GO:0008015	7.93e-06	1.68e-01	5.38e-02	17 / 329	4.81	3.54	blood circulation	 *****  The flow of blood through the body of an animal, enabling the transport of nutrients to the tissues and the removal of waste products." [GOC:mtg_heart, ISBN:0192800825]...
GO:0003013	8.93e-06	1.89e-01	5.94e-02	17 / 332	4.85	3.50	circulatory system process	 *****  A organ system process carried out by any of the organs or tissues of the circulatory system. The circulatory system is an organ system that moves extracellular fluids to and from tissue within a multicellular organism." [GOC:mtg_cardio]...


CLUSTER 22 (7 elements) 
GO Term   p-val   bonferroni corr.  benjamini corr.    counts  expected  fold_enrichment    GOname definition 
GO:0048608	2.79e-09	5.90e-05	6.13e-05	25 / 415	6.07	4.12	reproductive structure development	 *****  The reproductive developmental process whose specific outcome is the progression of structures that will be used in the process of creating new individuals from one or more parents, from their formation to the mature structures." [GOC:dph, GOC:isa_complete, GOC:jid]...
GO:0061458	3.38e-09	7.17e-05	6.98e-05	25 / 419	6.12	4.08	reproductive system development	 *****  The progression of the reproductive system over time from its formation to the mature structure. The reproductive system consists of the organs that function in reproduction." [GOC:dph]...
GO:0050678	5.38e-07	1.14e-02	5.82e-03	18 / 301	4.40	4.09	regulation of epithelial cell proliferation	 *****  Any process that modulates the frequency, rate or extent of epithelial cell proliferation." [GOC:ai]...
GO:0046661	5.70e-07	1.21e-02	6.04e-03	12 / 132	1.93	6.22	male sex differentiation	 *****  The establishment of the sex of a male organism by physical differentiation." [GOC:bf]...
GO:0003006	8.64e-07	1.83e-02	8.48e-03	28 / 676	9.88	2.83	developmental process involved in reproduction	 *****  A developmental process in which a progressive change in the state of some part of an organism specifically contributes to its ability to form offspring." [GOC:dph, GOC:isa_complete]...
GO:0055123	6.55e-06	1.39e-01	4.58e-02	11 / 139	2.03	5.41	digestive system development	 *****  The process whose specific outcome is the progression of the digestive system over time, from its formation to the mature structure. The digestive system is the entire structure in which digestion takes place. Digestion is all of the physical, chemical, and biochemical processes carried out by multicellular organisms to break down ingested nutrients into components that may be easily absorbed and directed into metabolism." [GOC:jid]...
GO:0007548	6.72e-06	1.42e-01	4.67e-02	15 / 258	3.77	3.98	sex differentiation	 *****  The establishment of the sex of an organism by physical differentiation." [GOC:ai]...


CLUSTER 23 (6 elements) 
GO Term   p-val   bonferroni corr.  benjamini corr.    counts  expected  fold_enrichment    GOname definition 
GO:0072358	4.27e-09	9.05e-05	8.64e-05	36 / 816	11.93	3.02	cardiovascular system development	 *****  The process whose specific outcome is the progression of the cardiovascular system over time, from its formation to the mature structure. The cardiovascular system is the anatomical system that has as its parts the heart and blood vessels." [GOC:mah, UBERON:0004535]...
GO:0072359	4.27e-09	9.05e-05	8.64e-05	36 / 816	11.93	3.02	circulatory system development	 *****  The process whose specific outcome is the progression of the circulatory system over time, from its formation to the mature structure. The circulatory system is the organ system that passes nutrients (such as amino acids and electrolytes), gases, hormones, blood cells, etc. to and from cells in the body to help fight diseases and help stabilize body temperature and pH to maintain homeostasis." [GOC:mah, UBERON:0001009]...
GO:0048514	5.19e-09	1.10e-04	1.04e-04	24 / 396	5.79	4.15	blood vessel morphogenesis	 *****  The process in which the anatomical structures of blood vessels are generated and organized. The blood vessel is the vasculature carrying blood." [GOC:jid]...
GO:0001944	2.75e-08	5.81e-04	4.66e-04	26 / 500	7.31	3.56	vasculature development	 *****  The process whose specific outcome is the progression of the vasculature over time, from its formation to the mature structure. The vasculature is an interconnected tubular multi-tissue structure that contains fluid that is actively transported around the organism." [GOC:dph, UBERON:0002409]...
GO:0001568	2.92e-08	6.17e-04	4.90e-04	25 / 467	6.83	3.66	blood vessel development	 *****  The process whose specific outcome is the progression of a blood vessel over time, from its formation to the mature structure. The blood vessel is the vasculature carrying blood." [GOC:hjd, UBERON:0001981]...
GO:0048646	5.44e-07	1.15e-02	5.83e-03	37 / 1035	15.13	2.45	anatomical structure formation involved in morphogenesis	 *****  The developmental process pertaining to the initial formation of an anatomical structure from unspecified parts. This process begins with the specific processes that contribute to the appearance of the discrete structure and ends when the structural rudiment is recognizable. An anatomical structure is any biological entity that occupies space and is distinguished from its surroundings. Anatomical structures can be macroscopic such as a carpel, or microscopic such as an acrosome." [GOC:dph, GOC:jid, GOC:tb]...


CLUSTER 24 (9 elements) 
GO Term   p-val   bonferroni corr.  benjamini corr.    counts  expected  fold_enrichment    GOname definition 
GO:0005515	6.83e-09	1.45e-04	1.34e-04	208 / 10636	155.45	1.34	protein binding	 *****  Interacting selectively and non-covalently with any protein or protein complex (a complex of two or more proteins that may include other nonprotein molecules)." [GOC:go_curators]...
GO:0005488	1.28e-08	2.71e-04	2.33e-04	248 / 13551	198.06	1.25	binding	 *****  The selective, non-covalent, often stoichiometric, interaction of a molecule with one or more specific sites on another molecule." [GOC:ceb, GOC:mah, ISBN:0198506732]...
GO:0065007	1.30e-08	2.75e-04	2.34e-04	221 / 11607	169.64	1.30	biological regulation	 *****  Any process that modulates a measurable attribute of any biological process, quality or function." [GOC:dph, GOC:isa_complete, GOC:mah, GOC:pr, GOC:vw]...
GO:0050794	4.51e-08	9.55e-04	7.28e-04	205 / 10638	155.48	1.32	regulation of cellular process	 *****  Any process that modulates the frequency, rate or extent of a cellular process, any of those that are carried out at the cellular level, but are not necessarily restricted to a single cell. For example, cell communication occurs among more than one cell, but occurs at the cellular level." [GOC:go_curators]...
GO:0050789	9.09e-08	1.92e-03	1.25e-03	211 / 11131	162.69	1.30	regulation of biological process	 *****  Any process that modulates the frequency, rate or extent of a biological process. Biological processes are regulated by many means; examples include the control of gene expression, protein modification or interaction with a protein or substrate molecule." [GOC:ai, GOC:go_curators]...
GO:0044699	3.42e-07	7.25e-03	3.83e-03	241 / 13420	196.14	1.23	single-organism process	 *****  A biological process that involves only one organism." [GOC:jl]...
GO:0044763	3.64e-07	7.70e-03	4.04e-03	223 / 12136	177.38	1.26	single-organism cellular process	 *****  Any process that is carried out at the cellular level, occurring within a single organism." [GOC:jl]...
GO:0009987	3.33e-06	7.05e-02	2.66e-02	250 / 14372	210.06	1.19	cellular process	 *****  Any process that is carried out at the cellular level, but not necessarily restricted to a single cell. For example, cell communication occurs among more than one cell, but occurs at the cellular level." [GOC:go_curators, GOC:isa_complete]...
GO:0005623	8.18e-06	1.73e-01	5.49e-02	256 / 14939	218.34	1.17	cell	 *****  The basic structural and functional unit of all organisms. Includes the plasma membrane and any external encapsulating structures such as the cell wall and cell envelope." [GOC:go_curators]...


CLUSTER 25 (9 elements) 
GO Term   p-val   bonferroni corr.  benjamini corr.    counts  expected  fold_enrichment    GOname definition 
GO:0048864	8.87e-09	1.88e-04	1.66e-04	20 / 285	4.17	4.80	stem cell development	 *****  The process whose specific outcome is the progression of the stem cell over time, from its formation to the mature structure. Cell development does not include the steps involved in committing a cell to its specific fate." [CL:0000034, GOC:isa_complete]...
GO:0048863	6.29e-08	1.33e-03	9.47e-04	21 / 352	5.14	4.08	stem cell differentiation	 *****  The process in which a relatively unspecialized cell acquires specialized features of a stem cell. A stem cell is a cell that retains the ability to divide and proliferate throughout life to provide progenitor cells that can differentiate into specialized cells." [CL:0000034, GOC:isa_complete]...
GO:0048762	7.65e-08	1.62e-03	1.08e-03	14 / 156	2.28	6.14	mesenchymal cell differentiation	 *****  The process in which a relatively unspecialized cell acquires specialized features of a mesenchymal cell. A mesenchymal cell is a loosely associated cell that is part of the connective tissue in an organism. Mesenchymal cells give rise to more mature connective tissue cell types." [GOC:dph, GOC:jid]...
GO:0060485	8.99e-08	1.90e-03	1.24e-03	16 / 210	3.07	5.21	mesenchyme development	 *****  The process whose specific outcome is the progression of a mesenchymal tissue over time, from its formation to the mature structure. A mesenchymal tissue is made up of loosely packed stellate cells." [GOC:dph]...
GO:0014031	1.92e-07	4.07e-03	2.42e-03	13 / 143	2.09	6.22	mesenchymal cell development	 *****  The process aimed at the progression of a mesenchymal cell over time, from initial commitment of the cell to its specific fate, to the fully functional differentiated cell." [GOC:dh, GOC:ef]...
GO:0019827	5.68e-07	1.20e-02	6.04e-03	13 / 157	2.29	5.67	stem cell maintenance	 *****  The process by which an organism or tissue maintains a population of stem cells of a single type.  This can be achieved by a number of mechanisms: stem cell asymmetric division maintains stem cell numbers; stem cell symmetric division increases them; maintenance of a stem cell niche maintains the conditions for commitment to the stem cell fate for some types of stem cell; stem cells may arise de novo from other cell types. " [GOC:mah, ISBN:0878932437]...
GO:0001837	6.42e-07	1.36e-02	6.69e-03	10 / 88	1.29	7.77	epithelial to mesenchymal transition	 *****  A transition where an epithelial cell loses apical/basolateral polarity, severs intercellular adhesive junctions, degrades basement membrane components and becomes a migratory mesenchymal cell." [GOC:dph, PMID:14701881]...
GO:0098727	6.57e-07	1.39e-02	6.81e-03	13 / 159	2.32	5.59	maintenance of cell number	 *****  Any process by which the numbers of cells of a particular type in a tissue are maintained." [GOC:dos]...
GO:0035019	1.65e-06	3.50e-02	1.44e-02	9 / 76	1.11	8.10	somatic stem cell maintenance	 *****  Any process by which an organism retains a population of somatic stem cells, undifferentiated cells in the embryo or adult which can undergo unlimited division and give rise to cell types of the body other than those of the germ-line." [GOC:bf, ISBN:0582227089]...


CLUSTER 26 (13 elements) 
GO Term   p-val   bonferroni corr.  benjamini corr.    counts  expected  fold_enrichment    GOname definition 
GO:2000027	9.46e-09	2.00e-04	1.75e-04	16 / 179	2.62	6.12	regulation of organ morphogenesis	 *****  Any process that modulates the frequency, rate or extent of organ morphogenesis." [GOC:obol]...
GO:0030855	7.81e-08	1.65e-03	1.09e-03	26 / 527	7.70	3.38	epithelial cell differentiation	 *****  The process in which a relatively unspecialized cell acquires specialized features of an epithelial cell, any of the cells making up an epithelium." [GOC:ecd, PMID:11839751]...
GO:0002065	4.83e-07	1.02e-02	5.26e-03	12 / 130	1.90	6.32	columnar/cuboidal epithelial cell differentiation	 *****  The process in which a relatively unspecialized cell acquires specialized features of a columnar/cuboidal epithelial cell. A columnar/cuboidal epithelial cell is a cell usually found in a two dimensional sheet with a free surface. Columnar/cuboidal epithelial cells take on the shape of a column or cube." [GOC:dph]...
GO:0035270	6.18e-07	1.31e-02	6.51e-03	12 / 133	1.94	6.17	endocrine system development	 *****  Progression of the endocrine system over time, from its formation to a mature structure. The endocrine system is a system of hormones and ductless glands, where the glands release hormones directly into the blood, lymph or other intercellular fluid, and the hormones circulate within the body to affect distant organs. The major glands that make up the human endocrine system are the hypothalamus, pituitary, thyroid, parathryoids, adrenals, pineal body, and the reproductive glands which include the ovaries and testes." [GOC:bf, http://encyclopedia.thefreedictionary.com/Endocrine+sytem, ISBN:0198506732]...
GO:0003156	6.34e-07	1.34e-02	6.64e-03	7 / 35	0.51	13.68	regulation of organ formation	 *****  Any process that modulates the rate, frequency or extent of organ formation. Organ formation is the process pertaining to the initial formation of an organ from unspecified parts. The process begins with the specific processes that contribute to the appearance of the discrete structure, such as inductive events, and ends when the structural rudiment of the organ is recognizable, such as a condensation of mesenchymal cells into the organ rudiment." [GOC:dph, GOC:mtg_heart, GOC:tb]...
GO:0072091	7.81e-07	1.65e-02	7.82e-03	11 / 112	1.64	6.72	regulation of stem cell proliferation	 *****  Any process that modulates the frequency, rate or extent of stem cell proliferation. A stem cell is a cell that retains the ability to divide and proliferate throughout life to provide progenitor cells that can differentiate into specialized cells." [GOC:mtg_kidney_jan10]...
GO:0045995	2.52e-06	5.34e-02	2.10e-02	11 / 126	1.84	5.97	regulation of embryonic development	 *****  Any process that modulates the frequency, rate or extent of embryonic development." [GOC:go_curators]...
GO:0048844	2.53e-06	5.37e-02	2.10e-02	8 / 60	0.88	9.12	artery morphogenesis	 *****  The process in which the anatomical structures of arterial blood vessels are generated and organized. Arteries are blood vessels that transport blood from the heart to the body and its organs." [GOC:dsf, PMID:16740480]...
GO:2000648	2.55e-06	5.41e-02	2.11e-02	9 / 80	1.17	7.70	positive regulation of stem cell proliferation	 *****  Any process that activates or increases the frequency, rate or extent of stem cell proliferation." [GOC:dph]...
GO:0051145	3.23e-06	6.83e-02	2.59e-02	7 / 44	0.64	10.88	smooth muscle cell differentiation	 *****  The process in which a relatively unspecialized cell acquires specialized features of a smooth muscle cell; smooth muscle lacks transverse striations in its constituent fibers and are almost always involuntary." [CL:0000192, GOC:ai]...
GO:0043583	5.12e-06	1.08e-01	3.74e-02	14 / 221	3.23	4.33	ear development	 *****  The process whose specific outcome is the progression of the ear over time, from its formation to the mature structure. The ear is the sense organ in vertebrates that is specialized for the detection of sound, and the maintenance of balance. Includes the outer ear and middle ear, which collect and transmit sound waves; and the inner ear, which contains the organs of balance and (except in fish) hearing. Also includes the pinna, the visible part of the outer ear, present in some mammals." [GOC:jl, ISBN:0192801023]...
GO:0060840	5.27e-06	1.12e-01	3.82e-02	8 / 66	0.96	8.29	artery development	 *****  The progression of the artery over time, from its initial formation to the mature structure. An artery is a blood vessel that carries blood away from the heart to a capillary bed." [GOC:dph, GOC:sdb_2009, GOC:tb]...
GO:0048839	5.73e-06	1.21e-01	4.12e-02	13 / 193	2.82	4.61	inner ear development	 *****  The process whose specific outcome is the progression of the inner ear over time, from its formation to the mature structure." [GOC:sr]...


CLUSTER 27 (16 elements) 
GO Term   p-val   bonferroni corr.  benjamini corr.    counts  expected  fold_enrichment    GOname definition 
GO:0043408	2.67e-08	5.66e-04	4.57e-04	31 / 681	9.95	3.11	regulation of MAPK cascade	 *****  Any process that modulates the frequency, rate or extent of signal transduction mediated by the MAP kinase (MAPK) cascade." [GOC:go_curators]...
GO:0009967	4.83e-08	1.02e-03	7.61e-04	47 / 1371	20.04	2.35	positive regulation of signal transduction	 *****  Any process that activates or increases the frequency, rate or extent of signal transduction." [GOC:sm]...
GO:0042325	6.26e-08	1.33e-03	9.47e-04	47 / 1383	20.21	2.33	regulation of phosphorylation	 *****  Any process that modulates the frequency, rate or extent of addition of phosphate groups into a molecule." [GOC:jl]...
GO:0023056	2.01e-07	4.25e-03	2.49e-03	49 / 1532	22.39	2.19	positive regulation of signaling	 *****  Any process that activates, maintains or increases the frequency, rate or extent of a signaling process." [GOC:mtg_signal]...
GO:0010647	2.30e-07	4.86e-03	2.75e-03	49 / 1539	22.49	2.18	positive regulation of cell communication	 *****  Any process that increases the frequency, rate or extent of cell communication. Cell communication is the process that mediates interactions between a cell and its surroundings. Encompasses interactions such as signaling or attachment between one cell and another cell, between a cell and an extracellular matrix, or between a cell and any other aspect of its environment." [GOC:dph, GOC:tb]...
GO:0019220	2.36e-07	5.00e-03	2.81e-03	51 / 1635	23.90	2.13	regulation of phosphate metabolic process	 *****  Any process that modulates the frequency, rate or extent of the chemical reactions and pathways involving phosphates." [GOC:go_curators]...
GO:0048584	2.47e-07	5.24e-03	2.93e-03	56 / 1879	27.46	2.04	positive regulation of response to stimulus	 *****  Any process that activates, maintains or increases the rate of a response to a stimulus. Response to stimulus is a change in state or activity of a cell or an organism (in terms of movement, secretion, enzyme production, gene expression, etc.) as a result of a stimulus." [GOC:jid]...
GO:0051174	3.00e-07	6.36e-03	3.47e-03	51 / 1648	24.09	2.12	regulation of phosphorus metabolic process	 *****  Any process that modulates the frequency, rate or extent of the chemical reactions and pathways involving phosphorus or compounds containing phosphorus." [GOC:ai]...
GO:1902531	7.36e-07	1.56e-02	7.48e-03	47 / 1506	22.01	2.14	regulation of intracellular signal transduction	 *****  Any process that modulates the frequency, rate or extent of intracellular signal transduction." [GOC:dph, GOC:signaling, GOC:tb, GOC:TermGenie]...
GO:0042327	9.83e-07	2.08e-02	9.20e-03	34 / 930	13.59	2.50	positive regulation of phosphorylation	 *****  Any process that activates or increases the frequency, rate or extent of addition of phosphate groups to a molecule." [GOC:jl]...
GO:0001932	1.11e-06	2.34e-02	1.02e-02	42 / 1293	18.90	2.22	regulation of protein phosphorylation	 *****  Any process that modulates the frequency, rate or extent of addition of phosphate groups into an amino acid in a protein." [GOC:hjd]...
GO:0001934	3.02e-06	6.40e-02	2.45e-02	32 / 891	13.02	2.46	positive regulation of protein phosphorylation	 *****  Any process that activates or increases the frequency, rate or extent of addition of phosphate groups to amino acids within a protein." [GOC:hjd]...
GO:0010562	3.42e-06	7.25e-02	2.70e-02	36 / 1074	15.70	2.29	positive regulation of phosphorus metabolic process	 *****  Any process that increases the frequency, rate or extent of the chemical reactions and pathways involving phosphorus or compounds containing phosphorus." [GOC:dph, GOC:tb]...
GO:0045937	3.42e-06	7.25e-02	2.70e-02	36 / 1074	15.70	2.29	positive regulation of phosphate metabolic process	 *****  Any process that activates or increases the frequency, rate or extent of the chemical reactions and pathways involving phosphates." [GOC:go_curators]...
GO:0043067	7.15e-06	1.51e-01	4.93e-02	45 / 1539	22.49	2.00	regulation of programmed cell death	 *****  Any process that modulates the frequency, rate or extent of programmed cell death, cell death resulting from activation of endogenous cellular processes." [GOC:jl]...
GO:0043410	7.37e-06	1.56e-01	5.05e-02	21 / 473	6.91	3.04	positive regulation of MAPK cascade	 *****  Any process that activates or increases the frequency, rate or extent of signal transduction mediated by the MAPK cascade." [GOC:go_curators]...


CLUSTER 28 (3 elements) 
GO Term   p-val   bonferroni corr.  benjamini corr.    counts  expected  fold_enrichment    GOname definition 
GO:0001655	6.99e-08	1.48e-03	1.04e-03	19 / 292	4.27	4.45	urogenital system development	 *****  The process whose specific outcome is the progression of the urogenital system over time, from its formation to the mature structure." [GOC:go_curators]...
GO:0001822	7.56e-08	1.60e-03	1.08e-03	17 / 235	3.43	4.95	kidney development	 *****  The process whose specific outcome is the progression of the kidney over time, from its formation to the mature structure. The kidney is an organ that filters the blood and/or excretes the end products of body metabolism in the form of urine." [GOC:dph, GOC:mtg_kidney_jan10, ISBN:0124020607, ISBN:0721662544]...
GO:0072001	2.18e-07	4.62e-03	2.68e-03	17 / 253	3.70	4.60	renal system development	 *****  The process whose specific outcome is the progression of the renal system over time, from its formation to the mature structure. The renal system maintains fluid balance and contributes to electrolyte balance, acid/base balance, and disposal of nitrogenous waste products. In humans, the renal system comprises a pair of kidneys, a pair of ureters, urinary bladder, urethra, sphincter muscle and associated blood vessels." [GOC:mtg_kidney_jan10, GOC:yaf, http://en.wikibooks.org/wiki/Human_Physiology/The_Urinary_System]...


CLUSTER 29 (10 elements) 
GO Term   p-val   bonferroni corr.  benjamini corr.    counts  expected  fold_enrichment    GOname definition 
GO:0009986	1.10e-07	2.34e-03	1.47e-03	33 / 805	11.77	2.80	cell surface	 *****  The external part of the cell wall and/or plasma membrane." [GOC:jl, GOC:mtg_sensu, GOC:sm]...
GO:0032101	7.97e-07	1.69e-02	7.88e-03	31 / 795	11.62	2.67	regulation of response to external stimulus	 *****  Any process that modulates the frequency, rate or extent of a response to an external stimulus." [GOC:mah]...
GO:0040012	7.99e-07	1.69e-02	7.88e-03	30 / 754	11.02	2.72	regulation of locomotion	 *****  Any process that modulates the frequency, rate or extent of locomotion of a cell or organism." [GOC:ems]...
GO:0051270	1.02e-06	2.16e-02	9.50e-03	30 / 763	11.15	2.69	regulation of cellular component movement	 *****  Any process that modulates the frequency, rate or extent of the movement of a cellular component." [GOC:ai, GOC:dph, GOC:jl]...
GO:0030334	1.05e-06	2.23e-02	9.75e-03	27 / 643	9.40	2.87	regulation of cell migration	 *****  Any process that modulates the frequency, rate or extent of cell migration." [GOC:go_curators]...
GO:0002683	1.41e-06	2.99e-02	1.26e-02	20 / 390	5.70	3.51	negative regulation of immune system process	 *****  Any process that stops, prevents, or reduces the frequency, rate, or extent of an immune system process." [GOC:add]...
GO:0002682	2.21e-06	4.67e-02	1.89e-02	44 / 1423	20.80	2.12	regulation of immune system process	 *****  Any process that modulates the frequency, rate, or extent of an immune system process." [GOC:add]...
GO:2000145	3.09e-06	6.55e-02	2.50e-02	27 / 681	9.95	2.71	regulation of cell motility	 *****  Any process that modulates the frequency, rate or extent of cell motility." [GOC:mah]...
GO:0023057	4.67e-06	9.89e-02	3.51e-02	38 / 1181	17.26	2.20	negative regulation of signaling	 *****  Any process that stops, prevents, or reduces the frequency, rate or extent of a signaling process." [GOC:mtg_signal]...
GO:0010648	5.25e-06	1.11e-01	3.82e-02	38 / 1187	17.35	2.19	negative regulation of cell communication	 *****  Any process that decreases the frequency, rate or extent of cell communication. Cell communication is the process that mediates interactions between a cell and its surroundings. Encompasses interactions such as signaling or attachment between one cell and another cell, between a cell and an extracellular matrix, or between a cell and any other aspect of its environment." [GOC:dph, GOC:tb]...


CLUSTER 30 (5 elements) 
GO Term   p-val   bonferroni corr.  benjamini corr.    counts  expected  fold_enrichment    GOname definition 
GO:0002040	2.58e-07	5.47e-03	3.04e-03	8 / 45	0.66	12.16	sprouting angiogenesis	 *****  The extension of new blood vessels from existing capillaries into avascular tissues resulting from the proliferation of blood vessel endothelial cells." [PMID:16391003]...
GO:0006688	2.48e-06	5.25e-02	2.08e-02	5 / 16	0.23	21.38	glycosphingolipid biosynthetic process	 *****  The chemical reactions and pathways resulting in the formation of glycosphingolipid, a compound with residues of sphingoid and at least one monosaccharide." [GOC:go_curators]...
GO:0045765	5.12e-06	1.08e-01	3.74e-02	14 / 221	3.23	4.33	regulation of angiogenesis	 *****  Any process that modulates the frequency, rate or extent of angiogenesis." [GOC:go_curators]...
GO:0090130	6.24e-06	1.32e-01	4.38e-02	9 / 89	1.30	6.92	tissue migration	 *****  The process in which the population of cells that make up a tissue undergo directed movement." [GOC:ascb_2009, GOC:dph, GOC:tb]...
GO:0050839	8.43e-06	1.78e-01	5.64e-02	13 / 200	2.92	4.45	cell adhesion molecule binding	 *****  Interacting selectively and non-covalently with a cell adhesion molecule." [GOC:ai]...


CLUSTER 31 (5 elements) 
GO Term   p-val   bonferroni corr.  benjamini corr.    counts  expected  fold_enrichment    GOname definition 
GO:0002227	3.04e-07	6.44e-03	3.48e-03	6 / 20	0.29	20.53	innate immune response in mucosa	 *****  Any process of the innate immune response that takes place in the mucosal tissues." [GOC:add, PMID:10719665, PMID:15971105]...
GO:0002385	4.12e-06	8.72e-02	3.17e-02	6 / 30	0.44	13.68	mucosal immune response	 *****  An immune response taking place in mucosal tissues, including those of the intestinal tract, nasal and upper respiratory tract, and genital tract." [GO_REF:0000022, GOC:jal, GOC:mtg_15nov05, ISBN:0781735149]...
GO:0002251	5.05e-06	1.07e-01	3.74e-02	6 / 31	0.45	13.24	organ or tissue specific immune response	 *****  An immune response taking place in an organ or tissues such as the liver, brain, mucosa, or nervous system tissues." [GO_REF:0000022, GOC:jal, GOC:mtg_15nov05]...
GO:0019731	6.14e-06	1.30e-01	4.35e-02	6 / 32	0.47	12.83	antibacterial humoral response	 *****  An immune response against bacteria mediated through a body fluid. Examples of this process are the antibacterial humoral responses in Mus musculus and Drosophila melanogaster." [GOC:go_curators, GOC:mtg_sensu]...
GO:0019730	8.88e-06	1.88e-01	5.93e-02	6 / 34	0.50	12.07	antimicrobial humoral response	 *****  An immune response against microbes mediated through a body fluid. Examples of this process are seen in the antimicrobial humoral response of Drosophila melanogaster and Mus musculus." [GOC:go_curators, GOC:mtg_sensu]...


CLUSTER 32 (5 elements) 
GO Term   p-val   bonferroni corr.  benjamini corr.    counts  expected  fold_enrichment    GOname definition 
GO:1903522	3.04e-07	6.44e-03	3.48e-03	17 / 259	3.79	4.49	regulation of blood circulation	 *****  Any process that modulates the frequency, rate or extent of blood circulation." [GO_REF:0000058, GOC:mr, GOC:TermGenie, PMID:10659969]...
GO:0006936	9.43e-07	2.00e-02	9.00e-03	15 / 220	3.22	4.66	muscle contraction	 *****  A process in which force is generated within muscle tissue, resulting in a change in muscle geometry. Force generation involves a chemo-mechanical energy conversion step that is carried out by the actin/myosin complex activity, which generates force through ATP hydrolysis." [GOC:ef, GOC:mtg_muscle, ISBN:0198506732]...
GO:0044057	1.88e-06	3.98e-02	1.62e-02	23 / 507	7.41	3.10	regulation of system process	 *****  Any process that modulates the frequency, rate or extent of a system process, a multicellular organismal process carried out by any of the organs or tissues in an organ system." [GOC:jl]...
GO:0003012	2.60e-06	5.50e-02	2.14e-02	16 / 270	3.95	4.05	muscle system process	 *****  A organ system process carried out at the level of a muscle. Muscle tissue is composed of contractile cells or fibers." [GOC:mtg_cardio]...
GO:0006937	6.00e-06	1.27e-01	4.29e-02	12 / 165	2.41	4.98	regulation of muscle contraction	 *****  Any process that modulates the frequency, rate or extent of muscle contraction." [GOC:go_curators]...


CLUSTER 33 (12 elements) 
GO Term   p-val   bonferroni corr.  benjamini corr.    counts  expected  fold_enrichment    GOname definition 
GO:0009891	4.43e-07	9.39e-03	4.87e-03	55 / 1864	27.24	2.02	positive regulation of biosynthetic process	 *****  Any process that activates or increases the frequency, rate or extent of the chemical reactions and pathways resulting in the formation of substances." [GOC:go_curators]...
GO:0031328	5.45e-07	1.15e-02	5.83e-03	54 / 1827	26.70	2.02	positive regulation of cellular biosynthetic process	 *****  Any process that activates or increases the frequency, rate or extent of the chemical reactions and pathways resulting in the formation of substances, carried out by individual cells." [GOC:mah]...
GO:0045893	9.27e-07	1.96e-02	8.92e-03	46 / 1471	21.50	2.14	positive regulation of transcription, DNA-templated	 *****  Any process that activates or increases the frequency, rate or extent of cellular DNA-templated transcription." [GOC:go_curators, GOC:txnOH]...
GO:1903508	9.27e-07	1.96e-02	8.92e-03	46 / 1471	21.50	2.14	positive regulation of nucleic acid-templated transcription	 *****  Any process that activates or increases the frequency, rate or extent of nucleic acid-templated transcription." [GO_REF:0000058, GOC:pr, GOC:TermGenie, GOC:txnOH, GOC:vw]...
GO:0045944	9.83e-07	2.08e-02	9.20e-03	37 / 1061	15.51	2.39	positive regulation of transcription from RNA polymerase II promoter	 *****  Any process that activates or increases the frequency, rate or extent of transcription from an RNA polymerase II promoter." [GOC:go_curators, GOC:txnOH]...
GO:0010628	1.36e-06	2.87e-02	1.21e-02	52 / 1783	26.06	2.00	positive regulation of gene expression	 *****  Any process that increases the frequency, rate or extent of gene expression. Gene expression is the process in which a gene's coding sequence is converted into a mature gene product or products (proteins or RNA). This includes the production of an RNA transcript as well as any processing to produce a mature RNA product or an mRNA (for protein-coding genes) and the translation of that mRNA into protein. Protein maturation is included when required to form an active form of a product from an inactive precursor form." [GOC:dph, GOC:tb]...
GO:1902680	1.50e-06	3.17e-02	1.32e-02	46 / 1497	21.88	2.10	positive regulation of RNA biosynthetic process	 *****  Any process that activates or increases the frequency, rate or extent of RNA biosynthetic process." [GO:jl, GO_REF:0000058, GOC:TermGenie]...
GO:0051254	2.88e-06	6.10e-02	2.35e-02	46 / 1534	22.42	2.05	positive regulation of RNA metabolic process	 *****  Any process that activates or increases the frequency, rate or extent of the chemical reactions and pathways involving RNA." [GOC:ai]...
GO:0010557	2.95e-06	6.24e-02	2.40e-02	49 / 1682	24.58	1.99	positive regulation of macromolecule biosynthetic process	 *****  Any process that increases the rate, frequency or extent of the chemical reactions and pathways resulting in the formation of a macromolecule, any molecule of high relative molecular mass, the structure of which essentially comprises the multiple repetition of units derived, actually or conceptually, from molecules of low relative molecular mass." [GOC:dph, GOC:tb]...
GO:0045935	3.91e-06	8.28e-02	3.05e-02	50 / 1749	25.56	1.96	positive regulation of nucleobase-containing compound metabolic process	 *****  Any cellular process that activates or increases the frequency, rate or extent of the chemical reactions and pathways involving nucleobases, nucleosides, nucleotides and nucleic acids." [GOC:go_curators]...
GO:0006357	6.13e-06	1.30e-01	4.35e-02	51 / 1828	26.72	1.91	regulation of transcription from RNA polymerase II promoter	 *****  Any process that modulates the frequency, rate or extent of transcription from an RNA polymerase II promoter." [GOC:go_curators, GOC:txnOH]...
GO:0051173	6.65e-06	1.41e-01	4.64e-02	50 / 1783	26.06	1.92	positive regulation of nitrogen compound metabolic process	 *****  Any process that activates or increases the frequency, rate or extent of the chemical reactions and pathways involving nitrogen or nitrogenous compounds." [GOC:ai, GOC:tb]...


CLUSTER 34 (4 elements) 
GO Term   p-val   bonferroni corr.  benjamini corr.    counts  expected  fold_enrichment    GOname definition 
GO:0006939	1.11e-06	2.35e-02	1.02e-02	8 / 54	0.79	10.14	smooth muscle contraction	 *****  A process in which force is generated within smooth muscle tissue, resulting in a change in muscle geometry. Force generation involves a chemo-mechanical energy conversion step that is carried out by the actin/myosin complex activity, which generates force through ATP hydrolysis. Smooth muscle differs from striated muscle in the much higher actin/myosin ratio, the absence of conspicuous sarcomeres and the ability to contract to a much smaller fraction of its resting length." [GOC:ef, GOC:jl, GOC:mtg_muscle, ISBN:0198506732]...
GO:0030809	5.10e-06	1.08e-01	3.74e-02	7 / 47	0.69	10.19	negative regulation of nucleotide biosynthetic process	 *****  Any process that stops, prevents, or reduces the frequency, rate or extent of the chemical reactions and pathways resulting in the formation of nucleotides." [GOC:mah]...
GO:1900372	5.10e-06	1.08e-01	3.74e-02	7 / 47	0.69	10.19	negative regulation of purine nucleotide biosynthetic process	 *****  Any process that stops, prevents or reduces the frequency, rate or extent of purine nucleotide biosynthetic processes." [GOC:go_curators, GOC:TermGenie]...
GO:0007200	6.24e-06	1.32e-01	4.38e-02	9 / 89	1.30	6.92	phospholipase C-activating G-protein coupled receptor signaling pathway	 *****  The series of molecular signals generated as a consequence of a G-protein coupled receptor binding to its physiological ligand, where the pathway proceeds with activation of phospholipase C (PLC) and a subsequent increase in the concentration of inositol trisphosphate (IP3) and diacylglycerol (DAG)." [GOC:dph, GOC:mah, GOC:signaling, GOC:tb, ISBN:0815316194]...


CLUSTER 35 (4 elements) 
GO Term   p-val   bonferroni corr.  benjamini corr.    counts  expected  fold_enrichment    GOname definition 
GO:0060173	4.30e-06	9.10e-02	3.30e-02	13 / 188	2.75	4.73	limb development	 *****  The process whose specific outcome is the progression of a limb over time, from its formation to the mature structure. A limb is an appendage of an animal used for locomotion or grasping. Examples include legs, arms or some types of fin." [GOC:dgh, GOC:dph, PMID:11487378]...
GO:0035108	4.37e-06	9.25e-02	3.34e-02	12 / 160	2.34	5.13	limb morphogenesis	 *****  The process in which the anatomical structures of a limb are generated and organized. A limb is a paired appendage of a tetrapod used for locomotion or grasping." [UBERON:0002101]...
GO:0035107	4.66e-06	9.86e-02	3.51e-02	12 / 161	2.35	5.10	appendage morphogenesis	 *****  The process in which the anatomical structures of appendages are generated and organized. An appendage is an organ or part that is attached to the trunk of an organism, such as a limb or a branch." [ISBN:0582227089]...
GO:0048736	4.83e-06	1.02e-01	3.62e-02	13 / 190	2.78	4.68	appendage development	 *****  The process whose specific outcome is the progression of an appendage over time, from its formation to the mature structure. An appendage is an organ or part that is attached to the trunk of an organism, such as a limb or a branch." [GOC:jid, GOC:rc]...
