# Supplementary material for: Mouse models of 17q21.31 microdeletion and microduplication syndromes highlight the importance of Kansl1 for cognition
Source: PLoS Genet. 2017 Jul 13;13(7):e1006886. doi: 10.1371/journal.pgen.1006886 (PMC5531616; doi:10.1371/journal.pgen.1006886)
Supplement: S11 Table — (TXT) [file pgen.1006886.s020.txt]

CLUSTER 1 (2 elements) 
GO Term   p-val   bonferroni corr.  benjamini corr.    counts  expected  fold_enrichment    GOname definition 
GO:0044281	8.83e-06	1.87e-01	1.00e+00	58 / 2214	32.36	1.79	small molecule metabolic process	 *****  The chemical reactions and pathways involving small molecules, any low molecular weight, monomeric, non-encoded molecule." [GOC:curators, GOC:pde, GOC:vw]...
GO:0006082	9.16e-06	1.94e-01	1.00e+00	34 / 1031	15.07	2.26	organic acid metabolic process	 *****  The chemical reactions and pathways involving organic acids, any acidic compound containing carbon in covalent linkage." [ISBN:0198506732]...
