# Supplementary material for: Mouse models of 17q21.31 microdeletion and microduplication syndromes highlight the importance of Kansl1 for cognition
Source: PLoS Genet. 2017 Jul 13;13(7):e1006886. doi: 10.1371/journal.pgen.1006886 (PMC5531616; doi:10.1371/journal.pgen.1006886)
Supplement: S12 Table — (TXT) [file pgen.1006886.s021.txt]

CLUSTER 1 (18 elements) 
GO Term   p-val   bonferroni corr.  benjamini corr.    counts  expected  fold_enrichment    GOname definition 
GO:0007399	1.52e-33	3.22e-29	3.05e-27	142 / 2204	48.08	2.95	nervous system development	 *****  The process whose specific outcome is the progression of nervous tissue over time, from its formation to its mature state." [GOC:dgh]...
GO:0048699	4.98e-28	1.05e-23	1.66e-22	108 / 1541	33.62	3.21	generation of neurons	 *****  The process in which nerve cells are generated. This includes the production of neuroblasts and their differentiation into neurons." [GOC:nln]...
GO:0048731	1.67e-27	3.54e-23	4.77e-22	189 / 4027	87.86	2.15	system development	 *****  The process whose specific outcome is the progression of an organismal system over time, from its formation to the mature structure. A system is a regularly interacting or interdependent group of organs or tissues that work together to carry out a given biological process." [GOC:dph, GOC:jid]...
GO:0022008	6.19e-27	1.31e-22	1.55e-21	109 / 1615	35.23	3.09	neurogenesis	 *****  Generation of cells within the nervous system." [GO_REF:0000021, GOC:cls, GOC:curators, GOC:dgh, GOC:dph, GOC:jid, GOC:mtg_15jun06]...
GO:0007275	1.05e-24	2.22e-20	2.33e-19	200 / 4633	101.08	1.98	multicellular organismal development	 *****  The biological process whose specific outcome is the progression of a multicellular organism over time from an initial condition (e.g. a zygote or a young adult) to a later condition (e.g. a multicellular animal or an aged adult)." [GOC:dph, GOC:ems, GOC:isa_complete, GOC:tb]...
GO:0044767	2.78e-22	5.88e-18	4.27e-17	212 / 5291	115.43	1.84	single-organism developmental process	 *****  A biological process whose specific outcome is the progression of an integrated living unit: an anatomical structure (which may be a subcellular structure, cell, tissue, or organ), or organism over time from an initial condition to a later condition, involving only one organism." [GOC:jl]...
GO:0048856	9.88e-22	2.09e-17	1.41e-16	198 / 4822	105.20	1.88	anatomical structure development	 *****  The biological process whose specific outcome is the progression of an anatomical structure from an initial condition to its mature state. This process begins with the formation of the structure and ends with the mature structure, whatever form that may be including its natural destruction. An anatomical structure is any biological entity that occupies space and is distinguished from its surroundings. Anatomical structures can be macroscopic such as a carpel, or microscopic such as an acrosome." [GO_REF:0000021, GOC:mtg_15jun06]...
GO:0032502	1.79e-21	3.79e-17	2.39e-16	212 / 5369	117.14	1.81	developmental process	 *****  A biological process whose specific outcome is the progression of an integrated living unit: an anatomical structure (which may be a subcellular structure, cell, tissue, or organ), or organism over time from an initial condition to a later condition." [GOC:isa_complete]...
GO:0030154	9.48e-20	2.01e-15	9.48e-15	156 / 3504	76.45	2.04	cell differentiation	 *****  The process in which relatively unspecialized cells, e.g. embryonic or regenerative cells, acquire specialized structural and/or functional features that characterize the cells, tissues, or organs of the mature organism or some other relatively stable phase of the organism's life history. Differentiation includes the processes involved in commitment of a cell to a specific fate and its subsequent development to the mature state." [ISBN:0198506732]...
GO:0048869	1.29e-18	2.74e-14	1.04e-13	158 / 3671	80.09	1.97	cellular developmental process	 *****  A biological process whose specific outcome is the progression of a cell over time from an initial condition to a later condition." [GOC:isa_complete]...
GO:0044707	1.08e-17	2.29e-13	6.56e-13	242 / 6966	151.98	1.59	single-multicellular organism process	 *****  A biological process occurring within a single, multicellular organism." [GOC:jl]...
GO:0032501	1.10e-15	2.33e-11	4.24e-11	243 / 7223	157.58	1.54	multicellular organismal process	 *****  Any biological process, occurring at the level of a multicellular organism, pertinent to its function." [GOC:curators, GOC:dph, GOC:isa_complete, GOC:tb]...
GO:0048468	1.12e-14	2.37e-10	3.67e-10	92 / 1800	39.27	2.34	cell development	 *****  The process whose specific outcome is the progression of the cell over time, from its formation to the mature structure. Cell development does not include the steps involved in committing a cell to a specific fate." [GOC:go_curators]...
GO:0009653	2.00e-13	4.24e-09	5.41e-09	106 / 2340	51.05	2.08	anatomical structure morphogenesis	 *****  The process in which anatomical structures are generated and organized. Morphogenesis pertains to the creation of form." [GOC:go_curators, ISBN:0521436125]...
GO:0048513	3.09e-09	6.53e-05	4.40e-05	109 / 2860	62.40	1.75	organ development	 *****  Development of a tissue or tissues that work together to perform a specific function or functions. Development pertains to the process whose specific outcome is the progression of a structure over time, from its formation to the mature structure. Organs are commonly observed as visibly distinct structures, but may also exist as loosely associated clusters of cells that work together to perform a specific function or functions." [GOC:dph, GOC:jid]...
GO:0009888	8.77e-07	1.86e-02	8.74e-03	68 / 1699	37.07	1.83	tissue development	 *****  The process whose specific outcome is the progression of a tissue over time, from its formation to the mature structure." [ISBN:0471245208]...
GO:0016043	3.26e-06	6.91e-02	3.00e-02	154 / 5061	110.42	1.39	cellular component organization	 *****  A process that results in the assembly, arrangement of constituent parts, or disassembly of a cellular component." [GOC:ai, GOC:jl, GOC:mah]...
GO:0071840	8.20e-06	1.74e-01	6.75e-02	155 / 5183	113.08	1.37	cellular component organization or biogenesis	 *****  A process that results in the biosynthesis of constituent macromolecules, assembly, arrangement of constituent parts, or disassembly of a cellular component." [GOC:mah]...


CLUSTER 2 (9 elements) 
GO Term   p-val   bonferroni corr.  benjamini corr.    counts  expected  fold_enrichment    GOname definition 
GO:0097458	5.00e-32	1.06e-27	5.00e-26	108 / 1383	30.17	3.58	neuron part	 *****  Any constituent part of a neuron, the basic cellular unit of nervous tissue. A typical neuron consists of a cell body (often called the soma), an axon, and dendrites. Their purpose is to receive, conduct, and transmit impulses in the nervous system." [GOC:pr, http://en.wikipedia.org/wiki/Neuron]...
GO:0043005	1.37e-31	2.91e-27	9.16e-26	95 / 1095	23.89	3.98	neuron projection	 *****  A prolongation or process extending from a nerve cell, e.g. an axon or dendrite." [GOC:jl, http://www.cogsci.princeton.edu/~wn/]...
GO:0042995	1.83e-24	3.87e-20	3.66e-19	118 / 1984	43.28	2.73	cell projection	 *****  A prolongation or process extending from a cell, e.g. a flagellum or axon." [GOC:jl, http://www.cogsci.princeton.edu/~wn/]...
GO:0036477	2.55e-24	5.40e-20	4.64e-19	71 / 795	17.34	4.09	somatodendritic compartment	 *****  The region of a neuron that includes the cell body (cell soma) and the dendrite, but excludes the axon." [GOC:pad, GOC:PARL]...
GO:0030424	5.25e-21	1.11e-16	6.57e-16	51 / 478	10.43	4.89	axon	 *****  The long process of a neuron that conducts nerve impulses, usually away from the cell body to the terminals and varicosities, which are sites of storage and release of neurotransmitter." [GOC:nln, ISBN:0198506732]...
GO:0043025	5.28e-19	1.12e-14	4.80e-14	53 / 573	12.50	4.24	neuronal cell body	 *****  The portion of a neuron that includes the nucleus, but excludes cell projections such as axons and dendrites." [GOC:go_curators]...
GO:0030425	1.39e-18	2.95e-14	1.07e-13	50 / 523	11.41	4.38	dendrite	 *****  A neuron projection that has a short, tapering, often branched, morphology, receives and integrates signals from other neurons or from sensory stimuli, and conducts a nerve impulse towards the axon or the cell body. In most neurons, the impulse is conveyed from dendrites to axon via the cell body, but in some types of unipolar neuron, the impulse does not travel via the cell body." [GOC:dos, GOC:mah, GOC:nln, ISBN:0198506732]...
GO:0044297	4.58e-18	9.70e-14	3.39e-13	55 / 646	14.09	3.90	cell body	 *****  The portion of a cell bearing surface projections such as axons, dendrites, cilia, or flagella that includes the nucleus, but excludes all cell projections." [GOC:go_curators]...
GO:0044463	2.41e-17	5.10e-13	1.30e-12	68 / 984	21.47	3.17	cell projection part	 *****  Any constituent part of a cell projection, a prolongation or process extending from a cell, e.g. a flagellum or axon." [GOC:jl]...


CLUSTER 3 (11 elements) 
GO Term   p-val   bonferroni corr.  benjamini corr.    counts  expected  fold_enrichment    GOname definition 
GO:0007267	1.93e-30	4.08e-26	9.64e-25	88 / 976	21.29	4.13	cell-cell signaling	 *****  Any process that mediates the transfer of information from one cell to another." [GOC:mah]...
GO:0007268	2.26e-29	4.79e-25	9.06e-24	69 / 618	13.48	5.12	synaptic transmission	 *****  The process of communication from a neuron to a target (neuron, muscle, or secretory cell) across a synapse." [GOC:jl, MeSH:D009435]...
GO:0032879	3.01e-19	6.38e-15	2.87e-14	122 / 2424	52.88	2.31	regulation of localization	 *****  Any process that modulates the frequency, rate or extent of any process in which a cell, a substance, or a cellular entity is transported to, or maintained in, a specific location." [GOC:mah]...
GO:0051049	2.24e-17	4.75e-13	1.25e-12	99 / 1844	40.23	2.46	regulation of transport	 *****  Any process that modulates the frequency, rate or extent of the directed movement of substances (such as macromolecules, small molecules, ions) into, out of or within a cell, or between cells, by means of some agent such as a transporter or pore." [GOC:ai]...
GO:0065008	1.74e-13	3.68e-09	4.77e-09	132 / 3219	70.23	1.88	regulation of biological quality	 *****  Any process that modulates a qualitative or quantitative trait of a biological quality. A biological quality is a measurable attribute of an organism or part of an organism, such as size, mass, shape, color, etc." [GOC:dph, GOC:isa_complete, GOC:mah, GOC:pr, GOC:vw]...
GO:0051179	4.51e-12	9.55e-08	1.00e-07	167 / 4665	101.78	1.64	localization	 *****  Any process in which a cell, a substance, or a cellular entity, such as a protein complex or organelle, is transported to or maintained in a specific location." [GOC:ai]...
GO:0031226	1.46e-09	3.10e-05	2.18e-05	86 / 2024	44.16	1.95	intrinsic component of plasma membrane	 *****  The component of the plasma membrane consisting of the gene products and protein complexes having either part of their peptide sequence embedded in the hydrophobic region of the membrane or some other covalently attached group such as a GPI anchor that is similarly embedded in the membrane." [GOC:dos, GOC:mah]...
GO:0005887	8.60e-09	1.82e-04	1.16e-04	82 / 1965	42.87	1.91	integral component of plasma membrane	 *****  The component of the plasma membrane consisting of the gene products and protein complexes having at least some part of their peptide sequence embedded in the hydrophobic region of the membrane." [GOC:dos, GOC:go_curators]...
GO:1902578	2.71e-08	5.73e-04	3.43e-04	117 / 3272	71.39	1.64	single-organism localization	 *****  A localization which involves only one organism." [GO_REF:0000089, GOC:jl, PMID:1234]...
GO:0044765	3.85e-06	8.16e-02	3.46e-02	103 / 3059	66.74	1.54	single-organism transport	 *****  The directed movement of substances (such as macromolecules, small molecules, ions) into, out of or within a cell, or between cells, or within a multicellular organism by means of some agent such as a transporter or pore, involving a single organism." [GOC:jl]...
GO:0051234	7.03e-06	1.49e-01	5.86e-02	121 / 3801	82.93	1.46	establishment of localization	 *****  The directed movement of a cell, substance or cellular entity, such as a protein complex or organelle, to a specific location." [GOC:ai]...


CLUSTER 4 (6 elements) 
GO Term   p-val   bonferroni corr.  benjamini corr.    counts  expected  fold_enrichment    GOname definition 
GO:0045202	3.74e-24	7.93e-20	6.25e-19	69 / 757	16.52	4.18	synapse	 *****  The junction between a nerve fiber of one neuron and another neuron or muscle fiber or glial cell; the site of interneuronal communication. As the nerve fiber approaches the synapse it enlarges into a specialized structure, the presynaptic nerve ending, which contains mitochondria and synaptic vesicles. At the tip of the nerve ending is the presynaptic membrane; facing it, and separated from it by a minute cleft (the synaptic cleft) is a specialized area of membrane on the receiving cell, known as the postsynaptic membrane. In response to the arrival of nerve impulses, the presynaptic nerve ending secretes molecules of neurotransmitters into the synaptic cleft. These diffuse across the cleft and transmit the signal to the postsynaptic membrane." [ISBN:0198506732]...
GO:0044456	4.77e-16	1.01e-11	1.95e-11	48 / 555	12.11	3.96	synapse part	 *****  Any constituent part of a synapse, the junction between a nerve fiber of one neuron and another neuron or muscle fiber or glial cell." [GOC:jl]...
GO:0098794	2.85e-12	6.04e-08	6.56e-08	32 / 334	7.29	4.39	postsynapse	 *****  The part of a synapse that is part of the post-synaptic cell." [GOC:dos]...
GO:0097060	3.96e-11	8.39e-07	7.41e-07	27 / 266	5.80	4.65	synaptic membrane	 *****  A specialized area of membrane on either the presynaptic or the postsynaptic side of a synapse, the junction between a nerve fiber of one neuron and another neuron or muscle fiber or glial cell." [GOC:BHF, PMID:20410104]...
GO:0030054	9.18e-11	1.94e-06	1.63e-06	61 / 1138	24.83	2.46	cell junction	 *****  A cellular component that forms a specialized region of connection between two or more cells or between a cell and the extracellular matrix. At a cell junction, anchoring proteins extend through the plasma membrane to link cytoskeletal proteins in one cell to cytoskeletal proteins in neighboring cells or to proteins in the extracellular matrix." [GOC:mah, http://www.vivo.colostate.edu/hbooks/cmb/cells/pmemb/junctions_a.html, ISBN:0198506732]...
GO:0045211	5.52e-08	1.17e-03	6.46e-04	20 / 214	4.67	4.28	postsynaptic membrane	 *****  A specialized area of membrane facing the presynaptic membrane on the tip of the nerve ending and separated from it by a minute cleft (the synaptic cleft). Neurotransmitters cross the synaptic cleft and transmit the signal to the postsynaptic membrane." [ISBN:0198506732]...


CLUSTER 5 (8 elements) 
GO Term   p-val   bonferroni corr.  benjamini corr.    counts  expected  fold_enrichment    GOname definition 
GO:0051239	5.01e-20	1.06e-15	5.90e-15	131 / 2654	57.90	2.26	regulation of multicellular organismal process	 *****  Any process that modulates the frequency, rate or extent of a multicellular organismal process, the processes pertinent to the function of a multicellular organism above the cellular level; includes the integrated processes of tissues and organs." [GOC:ai, GOC:dph, GOC:tb]...
GO:0045595	1.05e-17	2.22e-13	6.56e-13	94 / 1676	36.57	2.57	regulation of cell differentiation	 *****  Any process that modulates the frequency, rate or extent of cell differentiation, the process in which relatively unspecialized cells acquire specialized structural and functional features." [GOC:go_curators]...
GO:2000026	1.56e-17	3.30e-13	8.91e-13	96 / 1745	38.07	2.52	regulation of multicellular organismal development	 *****  Any process that modulates the frequency, rate or extent of multicellular organismal development." [GOC:obol]...
GO:0050793	6.27e-17	1.33e-12	3.22e-12	115 / 2370	51.71	2.22	regulation of developmental process	 *****  Any process that modulates the frequency, rate or extent of development, the biological process whose specific outcome is the progression of a multicellular organism over time from an initial condition (e.g. a zygote, or a young adult) to a later condition (e.g. a multicellular animal or an aged adult)." [GOC:go_curators]...
GO:0051240	2.49e-14	5.26e-10	7.77e-10	82 / 1523	33.23	2.47	positive regulation of multicellular organismal process	 *****  Any process that activates or increases the frequency, rate or extent of an organismal process, any of the processes pertinent to the function of an organism above the cellular level; includes the integrated processes of tissues and organs." [GOC:ai]...
GO:0051094	4.65e-14	9.85e-10	1.41e-09	72 / 1251	27.29	2.64	positive regulation of developmental process	 *****  Any process that activates or increases the rate or extent of development, the biological process whose specific outcome is the progression of an organism over time from an initial condition (e.g. a zygote, or a young adult) to a later condition (e.g. a multicellular animal or an aged adult)." [GOC:ai]...
GO:0045597	3.71e-12	7.85e-08	8.34e-08	56 / 915	19.96	2.81	positive regulation of cell differentiation	 *****  Any process that activates or increases the frequency, rate or extent of cell differentiation." [GOC:go_curators]...
GO:0051128	2.09e-07	4.42e-03	2.24e-03	87 / 2292	50.00	1.74	regulation of cellular component organization	 *****  Any process that modulates the frequency, rate or extent of a process involved in the formation, arrangement of constituent parts, or disassembly of cell structures, including the plasma membrane and any external encapsulating structures such as the cell wall and cell envelope." [GOC:ai]...


CLUSTER 6 (20 elements) 
GO Term   p-val   bonferroni corr.  benjamini corr.    counts  expected  fold_enrichment    GOname definition 
GO:0048666	5.30e-20	1.12e-15	5.90e-15	68 / 875	19.09	3.56	neuron development	 *****  The process whose specific outcome is the progression of a neuron over time, from initial commitment of the cell to a specific fate, to the fully functional differentiated cell." [GOC:dph]...
GO:0030182	6.26e-20	1.33e-15	6.60e-15	76 / 1073	23.41	3.25	neuron differentiation	 *****  The process in which a relatively unspecialized cell acquires specialized features of a neuron." [GOC:mah]...
GO:0031175	1.22e-18	2.57e-14	1.01e-13	59 / 716	15.62	3.78	neuron projection development	 *****  The process whose specific outcome is the progression of a neuron projection over time, from its formation to the mature structure. A neuron projection is any process extending from a neural cell, such as axons or dendrites (collectively called neurites)." [GOC:mah]...
GO:0030030	1.15e-15	2.44e-11	4.36e-11	68 / 1056	23.04	2.95	cell projection organization	 *****  A process that is carried out at the cellular level which results in the assembly, arrangement of constituent parts, or disassembly of a prolongation or process extending from a cell, e.g. a flagellum or axon." [GOC:jl, GOC:mah, http://www.cogsci.princeton.edu/~wn/]...
GO:0048812	3.37e-15	7.13e-11	1.16e-10	48 / 584	12.74	3.77	neuron projection morphogenesis	 *****  The process in which the anatomical structures of a neuron projection are generated and organized. A neuron projection is any process extending from a neural cell, such as axons or dendrites." [GOC:mah]...
GO:0040011	4.01e-15	8.50e-11	1.36e-10	74 / 1247	27.21	2.72	locomotion	 *****  Self-propelled movement of a cell or organism from one location to another." [GOC:dgh]...
GO:0048667	1.62e-14	3.42e-10	5.14e-10	46 / 563	12.28	3.75	cell morphogenesis involved in neuron differentiation	 *****  The process in which the structures of a neuron are generated and organized. This process occurs while the initially relatively unspecialized cell is acquiring the specialized features of a neuron." [GOC:dph, GOC:tb]...
GO:0006928	2.87e-14	6.08e-10	8.84e-10	78 / 1410	30.76	2.54	movement of cell or subcellular component	 *****  The directed, self-propelled movement of a cell or subcellular component without the involvement of an external agent such as a transporter or a pore." [GOC:dgh, GOC:dph, GOC:jl, GOC:mlg]...
GO:0061564	1.12e-13	2.36e-09	3.19e-09	43 / 525	11.45	3.75	axon development	 *****  The progression of an axon over time. Covers axonogenesis (de novo generation of an axon) and axon regeneration (regrowth), as well as processes pertaining to the progression of the axon over time (fasciculation and defasciculation)." [GOC:dph, GOC:pg, GOC:pr]...
GO:0000904	3.68e-13	7.80e-09	9.70e-09	51 / 736	16.06	3.18	cell morphogenesis involved in differentiation	 *****  The change in form (cell shape and size) that occurs when relatively unspecialized cells, e.g. embryonic or regenerative cells, acquire specialized structural and/or functional features that characterize the cells, tissues, or organs of the mature organism or some other relatively stable phase of the organism's life history." [GOC:go_curators]...
GO:0007409	7.37e-13	1.56e-08	1.87e-08	41 / 509	11.10	3.69	axonogenesis	 *****  De novo generation of a long process of a neuron, that carries efferent (outgoing) action potentials from the cell body towards target cells. Refers to the morphogenesis or creation of shape or form of the developing axon." [GOC:dph, GOC:jid, GOC:pg, GOC:pr, ISBN:0198506732]...
GO:0048858	1.33e-12	2.81e-08	3.28e-08	52 / 787	17.17	3.03	cell projection morphogenesis	 *****  The process in which the anatomical structures of a cell projection are generated and organized." [GO_REF:0000021, GOC:mtg_15jun06]...
GO:0032990	3.43e-12	7.27e-08	7.81e-08	52 / 807	17.61	2.95	cell part morphogenesis	 *****  The process in which the anatomical structures of a cell part are generated and organized." [GOC:mah]...
GO:0000902	1.77e-11	3.75e-07	3.61e-07	59 / 1036	22.60	2.61	cell morphogenesis	 *****  The developmental process in which the size or shape of a cell is generated and organized." [GOC:clt, GOC:dph, GOC:go_curators, GOC:tb]...
GO:0007411	2.68e-11	5.67e-07	5.15e-07	34 / 407	8.88	3.83	axon guidance	 *****  The chemotaxis process that directs the migration of an axon growth cone to a specific target site in response to a combination of attractive and repulsive cues." [ISBN:0878932437]...
GO:0097485	2.68e-11	5.67e-07	5.15e-07	34 / 407	8.88	3.83	neuron projection guidance	 *****  The process in which the migration of a neuron projection is directed to a specific target site in response to a combination of attractive and repulsive cues." [GOC:BHF, GOC:rl, PMID:22790009]...
GO:0032989	1.46e-10	3.09e-06	2.46e-06	60 / 1122	24.48	2.45	cellular component morphogenesis	 *****  The process in which cellular structures, including whole cells or cell parts, are generated and organized." [GOC:dph, GOC:mah, GOC:tb]...
GO:0006935	1.72e-10	3.65e-06	2.87e-06	42 / 631	13.77	3.05	chemotaxis	 *****  The directed movement of a motile cell or organism, or the directed growth of a cell guided by a specific chemical concentration gradient. Movement may be towards a higher concentration (positive chemotaxis) or towards a lower concentration (negative chemotaxis)." [ISBN:0198506732]...
GO:0042330	1.81e-10	3.83e-06	2.99e-06	42 / 632	13.79	3.05	taxis	 *****  The directed movement of a motile cell or organism in response to an external stimulus." [GOC:jl, ISBN:0192801023]...
GO:0009605	4.04e-08	8.55e-04	4.84e-04	76 / 1830	39.93	1.90	response to external stimulus	 *****  Any process that results in a change in state or activity of a cell or an organism (in terms of movement, secretion, enzyme production, gene expression, etc.) as a result of an external stimulus." [GOC:hb]...


CLUSTER 7 (32 elements) 
GO Term   p-val   bonferroni corr.  benjamini corr.    counts  expected  fold_enrichment    GOname definition 
GO:0043269	7.99e-19	1.69e-14	6.95e-14	56 / 643	14.03	3.99	regulation of ion transport	 *****  Any process that modulates the frequency, rate or extent of the directed movement of charged atoms or small charged molecules into, out of or within a cell, or between cells, by means of some agent such as a transporter or pore." [GOC:jl]...
GO:0034702	1.35e-17	2.87e-13	7.97e-13	36 / 283	6.17	5.83	ion channel complex	 *****  A protein complex that spans a membrane and forms a water-filled channel across the phospholipid bilayer allowing selective ion transport down its electrochemical gradient." [GOC:mah, ISBN:071673706X]...
GO:0005216	7.11e-17	1.51e-12	3.56e-12	41 / 390	8.51	4.82	ion channel activity	 *****  Enables the facilitated diffusion of an ion (by an energy-independent process) by passage through a transmembrane aqueous pore or channel without evidence for a carrier-mediated mechanism. May be either selective (it enables passage of a specific ion only) or non-selective (it enables passage of two or more ions of same charge but different size)." [GOC:cy, GOC:mtg_transport, GOC:pr, ISBN:0815340729]...
GO:0034703	7.77e-17	1.65e-12	3.79e-12	28 / 171	3.73	7.51	cation channel complex	 *****  An ion channel complex through which cations pass." [GOC:mah]...
GO:1902495	9.10e-17	1.93e-12	4.23e-12	37 / 318	6.94	5.33	transmembrane transporter complex	 *****  A transmembrane protein complex which enables the transfer of a substance from one side of a membrane to the other." [GOC:bhm, GOC:TermGenie, PMID:18024586]...
GO:1990351	1.51e-16	3.20e-12	6.88e-12	37 / 323	7.05	5.25	transporter complex	 *****  A protein complex facilitating transport of molecules (proteins, small molecules, nucleic acids) into, out of or within a cell, or between cells." [GOC:bhm, IntAct:EBI-959455, PMID:15449578]...
GO:0022838	1.89e-16	4.00e-12	8.21e-12	41 / 401	8.75	4.69	substrate-specific channel activity	 *****  Enables the energy-independent facilitated diffusion, mediated by passage of a specific solute through a transmembrane aqueous pore or channel. Stereospecificity is not exhibited but this transport may be specific for a particular molecular species or class of molecules." [GOC:mtg_transport]...
GO:0034765	1.89e-16	4.00e-12	8.21e-12	41 / 401	8.75	4.69	regulation of ion transmembrane transport	 *****  Any process that modulates the frequency, rate or extent of the directed movement of ions from one side of a membrane to the other." [GOC:mah]...
GO:0015267	3.80e-16	8.05e-12	1.58e-11	42 / 425	9.27	4.53	channel activity	 *****  Enables the energy-independent facilitated diffusion, mediated by passage of a solute through a transmembrane aqueous pore or channel. Stereospecificity is not exhibited but this transport may be specific for a particular molecular species or class of molecules." [GOC:mtg_transport, ISBN:0815340729, TC:1.-.-.-.-]...
GO:0022803	3.80e-16	8.05e-12	1.58e-11	42 / 425	9.27	4.53	passive transmembrane transporter activity	 *****  Enables the transfer of a solute from one side of the membrane to the other, down the solute's concentration gradient." [GOC:mtg_transport, ISBN:0815340729]...
GO:0034762	1.02e-15	2.16e-11	4.00e-11	41 / 418	9.12	4.50	regulation of transmembrane transport	 *****  Any process that modulates the frequency, rate or extent of the directed movement of a solute from one side of a membrane to the other." [GOC:mah]...
GO:0098797	4.22e-15	8.93e-11	1.41e-10	45 / 521	11.37	3.96	plasma membrane protein complex	 *****  Any protein complex that is part of the plasma membrane." [GOC:dos]...
GO:0005261	1.45e-14	3.07e-10	4.68e-10	33 / 294	6.41	5.14	cation channel activity	 *****  Enables the selective, energy-independent passage of cations across a lipid bilayer down a concentration gradient." [GOC:def, GOC:dph, GOC:mtg_transport, GOC:pr, ISBN:0815340729]...
GO:0046873	1.48e-13	3.14e-09	4.18e-09	38 / 420	9.16	4.15	metal ion transmembrane transporter activity	 *****  Enables the transfer of metal ions from one side of a membrane to the other." [GOC:ai]...
GO:0022836	1.50e-13	3.19e-09	4.18e-09	33 / 319	6.96	4.74	gated channel activity	 *****  Enables the transmembrane transfer of a solute by a channel that opens in response to a specific stimulus." [GOC:mtg_transport]...
GO:0042391	1.35e-12	2.86e-08	3.30e-08	33 / 345	7.53	4.38	regulation of membrane potential	 *****  Any process that modulates the establishment or extent of a membrane potential, the electric potential existing across any membrane arising from charges in the membrane itself and from the charges present in the media on either side of the membrane." [GOC:jl, GOC:mtg_cardio, GOC:tb, ISBN:0198506732]...
GO:0098662	1.07e-11	2.26e-07	2.20e-07	38 / 483	10.54	3.61	inorganic cation transmembrane transport	 *****  A process in which an inorganic cation is transported from one side of a membrane to the other by means of some agent such as a transporter or pore." [GOC:mah]...
GO:0022890	1.91e-11	4.04e-07	3.82e-07	39 / 516	11.26	3.46	inorganic cation transmembrane transporter activity	 *****  Enables the transfer of inorganic cations from one side of a membrane to the other. Inorganic cations are atoms or small molecules with a positive charge that do not contain carbon in covalent linkage." [GOC:ai, GOC:mtg_transport, ISBN:0815340729]...
GO:0098660	1.93e-11	4.09e-07	3.83e-07	41 / 564	12.30	3.33	inorganic ion transmembrane transport	 *****  A process in which an inorganic ion is transported from one side of a membrane to the other by means of some agent such as a transporter or pore." [GOC:mah]...
GO:0030001	6.04e-11	1.28e-06	1.11e-06	42 / 610	13.31	3.16	metal ion transport	 *****  The directed movement of metal ions, any metal ion with an electric charge, into, out of or within a cell, or between cells, by means of some agent such as a transporter or pore." [GOC:ai]...
GO:0015075	8.88e-11	1.88e-06	1.59e-06	50 / 827	18.04	2.77	ion transmembrane transporter activity	 *****  Enables the transfer of an ion from one side of a membrane to the other." [GOC:dgf, GOC:mtg_transport, ISBN:0815340729]...
GO:0008324	9.53e-11	2.02e-06	1.67e-06	42 / 619	13.50	3.11	cation transmembrane transporter activity	 *****  Enables the transfer of cation from one side of the membrane to the other." [GOC:dgf, GOC:mtg_transport, ISBN:0815340729]...
GO:0034220	1.19e-10	2.52e-06	2.04e-06	50 / 834	18.20	2.75	ion transmembrane transport	 *****  A process in which an ion is transported from one side of a membrane to the other by means of some agent such as a transporter or pore." [GOC:mah]...
GO:0098655	1.36e-10	2.89e-06	2.31e-06	40 / 576	12.57	3.18	cation transmembrane transport	 *****  A process in which a cation is transported from one side of a membrane to the other by means of some agent such as a transporter or pore." [GOC:dos, GOC:vw]...
GO:0022891	1.38e-09	2.92e-05	2.09e-05	50 / 896	19.55	2.56	substrate-specific transmembrane transporter activity	 *****  Enables the transfer of a specific substance or group of related substances from one side of a membrane to the other." [GOC:jid, GOC:mtg_transport, ISBN:0815340729]...
GO:0006812	1.76e-09	3.73e-05	2.61e-05	47 / 818	17.85	2.63	cation transport	 *****  The directed movement of cations, atoms or small molecules with a net positive charge, into, out of or within a cell, or between cells, by means of some agent such as a transporter or pore." [GOC:ai]...
GO:0022857	3.55e-09	7.52e-05	4.94e-05	52 / 980	21.38	2.43	transmembrane transporter activity	 *****  Enables the transfer of a substance from one side of a membrane to the other." [GOC:mtg_transport, ISBN:0815340729]...
GO:0006811	9.32e-09	1.97e-04	1.23e-04	60 / 1252	27.31	2.20	ion transport	 *****  The directed movement of charged atoms or small charged molecules into, out of or within a cell, or between cells, by means of some agent such as a transporter or pore." [GOC:ai]...
GO:0098796	3.31e-08	7.01e-04	4.12e-04	53 / 1079	23.54	2.25	membrane protein complex	 *****  Any protein complex that is part of a membrane." [GOC:dos]...
GO:0055085	3.46e-08	7.34e-04	4.25e-04	55 / 1142	24.91	2.21	transmembrane transport	 *****  The process in which a solute is transported from one side of a membrane to the other." [GOC:dph, GOC:jid]...
GO:0022892	3.68e-08	7.79e-04	4.49e-04	52 / 1052	22.95	2.27	substrate-specific transporter activity	 *****  Enables the directed movement of a specific substance or group of related substances (such as macromolecules, small molecules, ions) into, out of or within a cell, or between cells." [GOC:mtg_transport]...
GO:0005215	2.07e-07	4.38e-03	2.24e-03	56 / 1238	27.01	2.07	transporter activity	 *****  Enables the directed movement of substances (such as macromolecules, small molecules, ions) into, out of or within a cell, or between cells." [GOC:ai, GOC:dgf]...


CLUSTER 8 (11 elements) 
GO Term   p-val   bonferroni corr.  benjamini corr.    counts  expected  fold_enrichment    GOname definition 
GO:0071944	4.79e-18	1.01e-13	3.41e-13	193 / 4998	109.04	1.77	cell periphery	 *****  The part of a cell encompassing the cell cortex, the plasma membrane, and any external encapsulating structures." [GOC:mah]...
GO:0005886	5.68e-18	1.20e-13	3.79e-13	190 / 4893	106.75	1.78	plasma membrane	 *****  The membrane surrounding a cell that separates the cell from its external environment. It consists of a phospholipid bilayer and associated proteins." [ISBN:0716731363]...
GO:0044459	1.07e-17	2.27e-13	6.56e-13	134 / 2930	63.92	2.10	plasma membrane part	 *****  Any constituent part of the plasma membrane, the membrane surrounding a cell that separates the cell from its external environment. It consists of a phospholipid bilayer and associated proteins." [GOC:jl]...
GO:0007154	6.18e-12	1.31e-07	1.34e-07	202 / 6060	132.21	1.53	cell communication	 *****  Any process that mediates interactions between a cell and its surroundings. Encompasses interactions such as signaling or attachment between one cell and another cell, between a cell and an extracellular matrix, or between a cell and any other aspect of its environment." [GOC:mah]...
GO:0044700	6.26e-12	1.32e-07	1.35e-07	199 / 5940	129.59	1.54	single organism signaling	 *****  A signaling process occurring within a single organism." [GOC:jl]...
GO:0023052	6.57e-12	1.39e-07	1.38e-07	199 / 5943	129.66	1.53	signaling	 *****  The entirety of a process in which information is transmitted within a biological system. This process begins with an active signal and ends when a cellular response has been triggered." [GOC:mtg_signal, GOC:mtg_signaling_feb11, GOC:signaling]...
GO:0016020	4.44e-10	9.40e-06	7.05e-06	272 / 9331	203.57	1.34	membrane	 *****  A lipid bilayer along with all the proteins and protein complexes embedded in it an attached to it." [GOC:dos, GOC:mah, ISBN:0815316194]...
GO:0044425	6.28e-10	1.33e-05	9.75e-06	215 / 6903	150.60	1.43	membrane part	 *****  Any constituent part of a membrane, a double layer of lipid molecules that encloses all cells, and, in eukaryotes, many organelles; may be a single or double lipid bilayer; also includes associated proteins." [GOC:jl]...
GO:0031224	5.58e-08	1.18e-03	6.49e-04	182 / 5874	128.15	1.42	intrinsic component of membrane	 *****  The component of a membrane consisting of the gene products having some covalently attached portion, for example part of a peptide sequence or some other covalently attached group such as a GPI anchor, which spans or is embedded in one or both leaflets of the membrane." [GOC:mah]...
GO:0016021	1.07e-06	2.27e-02	1.06e-02	173 / 5745	125.34	1.38	integral component of membrane	 *****  The component of a membrane consisting of the gene products and protein complexes having at least some part of their peptide sequence embedded in the hydrophobic region of the membrane." [GOC:dos, GOC:go_curators]...
GO:0050896	6.58e-06	1.39e-01	5.56e-02	230 / 8348	182.13	1.26	response to stimulus	 *****  Any process that results in a change in state or activity of a cell or an organism (in terms of movement, secretion, enzyme production, gene expression, etc.) as a result of a stimulus. The process begins with detection of the stimulus and ends with a change in state or activity or the cell or organism." [GOC:ai, GOC:bf]...


CLUSTER 9 (13 elements) 
GO Term   p-val   bonferroni corr.  benjamini corr.    counts  expected  fold_enrichment    GOname definition 
GO:0051960	4.94e-18	1.05e-13	3.41e-13	62 / 808	17.63	3.52	regulation of nervous system development	 *****  Any process that modulates the frequency, rate or extent of nervous system development, the origin and formation of nervous tissue." [GOC:ai]...
GO:0060284	8.35e-17	1.77e-12	3.98e-12	64 / 907	19.79	3.23	regulation of cell development	 *****  Any process that modulates the rate, frequency or extent of the progression of the cell over time, from its formation to the mature structure. Cell development does not include the steps involved in committing a cell to a specific fate." [GOC:dph, GOC:tb]...
GO:0050767	2.09e-15	4.43e-11	7.48e-11	54 / 715	15.60	3.46	regulation of neurogenesis	 *****  Any process that modulates the frequency, rate or extent of neurogenesis, the origin and formation of neurons." [GOC:ai]...
GO:0045664	6.54e-14	1.38e-09	1.95e-09	46 / 585	12.76	3.60	regulation of neuron differentiation	 *****  Any process that modulates the frequency, rate or extent of neuron differentiation." [GOC:go_curators]...
GO:0051962	1.85e-11	3.91e-07	3.73e-07	38 / 492	10.73	3.54	positive regulation of nervous system development	 *****  Any process that activates, maintains or increases the frequency, rate or extent of nervous system development, the origin and formation of nervous tissue." [GOC:ai]...
GO:0031344	4.23e-11	8.95e-07	7.84e-07	40 / 554	12.09	3.31	regulation of cell projection organization	 *****  Any process that modulates the frequency, rate or extent of a process involved in the formation, arrangement of constituent parts, or disassembly of cell projections." [GOC:mah]...
GO:0010975	1.92e-10	4.07e-06	3.16e-06	33 / 415	9.05	3.64	regulation of neuron projection development	 *****  Any process that modulates the rate, frequency or extent of neuron projection development. Neuron projection development is the process whose specific outcome is the progression of a neuron projection over time, from its formation to the mature structure. A neuron projection is any process extending from a neural cell, such as axons or dendrites (collectively called neurites)." [GOC:dph, GOC:tb]...
GO:0010720	2.76e-10	5.84e-06	4.45e-06	38 / 540	11.78	3.23	positive regulation of cell development	 *****  Any process that increases the rate, frequency or extent of the progression of the cell over time, from its formation to the mature structure. Cell development does not include the steps involved in committing a cell to a specific fate." [GOC:BHF, GOC:dph, GOC:tb]...
GO:0045666	6.02e-10	1.27e-05	9.41e-06	29 / 343	7.48	3.88	positive regulation of neuron differentiation	 *****  Any process that activates or increases the frequency, rate or extent of neuron differentiation." [GOC:go_curators]...
GO:0050769	2.00e-09	4.24e-05	2.95e-05	32 / 431	9.40	3.40	positive regulation of neurogenesis	 *****  Any process that activates or increases the frequency, rate or extent of neurogenesis, the origin and formation of neurons." [GOC:ai]...
GO:0022604	3.13e-07	6.62e-03	3.31e-03	32 / 535	11.67	2.74	regulation of cell morphogenesis	 *****  Any process that modulates the frequency, rate or extent of cell morphogenesis. Cell morphogenesis is the developmental process in which the shape of a cell is generated and organized." [GOC:isa_complete]...
GO:0010769	3.30e-07	6.99e-03	3.48e-03	24 / 331	7.22	3.32	regulation of cell morphogenesis involved in differentiation	 *****  Any process that modulates the frequency, rate or extent of cell morphogenesis contributing to cell differentiation. Cell morphogenesis involved in differentiation is the change in form (cell shape and size) that occurs when relatively unspecialized cells acquire specialized structural and/or functional features that characterize the cells, tissues, or organs of the mature organism or some other relatively stable phase of the organism's life history." [GOC:dph, GOC:tb]...
GO:0022603	3.40e-06	7.19e-02	3.09e-02	44 / 962	20.99	2.10	regulation of anatomical structure morphogenesis	 *****  Any process that modulates the frequency, rate or extent of anatomical structure morphogenesis." [GOC:mah]...


CLUSTER 10 (10 elements) 
GO Term   p-val   bonferroni corr.  benjamini corr.    counts  expected  fold_enrichment    GOname definition 
GO:0050794	2.97e-17	6.29e-13	1.56e-12	325 / 10638	232.09	1.40	regulation of cellular process	 *****  Any process that modulates the frequency, rate or extent of a cellular process, any of those that are carried out at the cellular level, but are not necessarily restricted to a single cell. For example, cell communication occurs among more than one cell, but occurs at the cellular level." [GOC:go_curators]...
GO:0050789	1.66e-15	3.52e-11	6.17e-11	331 / 11131	242.84	1.36	regulation of biological process	 *****  Any process that modulates the frequency, rate or extent of a biological process. Biological processes are regulated by many means; examples include the control of gene expression, protein modification or interaction with a protein or substrate molecule." [GOC:ai, GOC:go_curators]...
GO:0065007	1.85e-15	3.91e-11	6.71e-11	341 / 11607	253.23	1.35	biological regulation	 *****  Any process that modulates a measurable attribute of any biological process, quality or function." [GOC:dph, GOC:isa_complete, GOC:mah, GOC:pr, GOC:vw]...
GO:0044763	1.05e-12	2.21e-08	2.62e-08	343 / 12136	264.77	1.30	single-organism cellular process	 *****  Any process that is carried out at the cellular level, occurring within a single organism." [GOC:jl]...
GO:0005515	1.95e-12	4.13e-08	4.60e-08	310 / 10636	232.04	1.34	protein binding	 *****  Interacting selectively and non-covalently with any protein or protein complex (a complex of two or more proteins that may include other nonprotein molecules)." [GOC:go_curators]...
GO:0044699	3.61e-11	7.65e-07	6.82e-07	364 / 13420	292.78	1.24	single-organism process	 *****  A biological process that involves only one organism." [GOC:jl]...
GO:0009987	8.92e-10	1.89e-05	1.37e-05	378 / 14372	313.55	1.21	cellular process	 *****  Any process that is carried out at the cellular level, but not necessarily restricted to a single cell. For example, cell communication occurs among more than one cell, but occurs at the cellular level." [GOC:go_curators, GOC:isa_complete]...
GO:0005488	3.53e-09	7.47e-05	4.94e-05	359 / 13551	295.64	1.21	binding	 *****  The selective, non-covalent, often stoichiometric, interaction of a molecule with one or more specific sites on another molecule." [GOC:ceb, GOC:mah, ISBN:0198506732]...
GO:0005623	3.41e-08	7.21e-04	4.21e-04	383 / 14939	325.92	1.18	cell	 *****  The basic structural and functional unit of all organisms. Includes the plasma membrane and any external encapsulating structures such as the cell wall and cell envelope." [GOC:go_curators]...
GO:0044464	3.85e-08	8.14e-04	4.64e-04	382 / 14900	325.07	1.18	cell part	 *****  Any constituent part of a cell, the basic structural and functional unit of all organisms." [GOC:jl]...


CLUSTER 11 (7 elements) 
GO Term   p-val   bonferroni corr.  benjamini corr.    counts  expected  fold_enrichment    GOname definition 
GO:0007610	6.98e-16	1.48e-11	2.79e-11	49 / 584	12.74	3.85	behavior	 *****  The internally coordinated responses (actions or inactions) of whole living organisms (individuals or groups) to internal or external stimuli." [GOC:ems, GOC:jl, ISBN:0395448956, PMID:20160973]...
GO:0044708	2.39e-15	5.06e-11	8.38e-11	41 / 429	9.36	4.38	single-organism behavior	 *****  The specific behavior of a single organism in response to external or internal stimuli." [GOC:jl, GOC:pr]...
GO:0050804	9.82e-11	2.08e-06	1.71e-06	28 / 297	6.48	4.32	regulation of synaptic transmission	 *****  Any process that modulates the frequency or rate of synaptic transmission, the process of communication from a neuron to a target (neuron, muscle, or secretory cell) across a synapse." [GOC:ai]...
GO:0007611	3.07e-08	6.49e-04	3.86e-04	21 / 227	4.95	4.24	learning or memory	 *****  The acquisition and processing of information and/or the storage and retrieval of this information over time." [GOC:jid, PMID:8938125]...
GO:0050803	4.82e-08	1.02e-03	5.74e-04	21 / 233	5.08	4.13	regulation of synapse structure or activity	 *****  Any process that modulates the physical form or the activity of a synapse, the junction between a neuron and a target (neuron, muscle, or secretory cell)." [GOC:ai]...
GO:0050890	5.43e-08	1.15e-03	6.39e-04	22 / 256	5.59	3.94	cognition	 *****  The operation of the mind by which an organism becomes aware of objects of thought or perception; it includes the mental activities associated with thinking, learning, and memory." [http://www.onelook.com/, ISBN:0721619908]...
GO:0007612	1.59e-06	3.36e-02	1.50e-02	14 / 135	2.95	4.75	learning	 *****  Any process in an organism in which a relatively long-lasting adaptive behavioral change occurs as the result of experience." [ISBN:0582227089, ISBN:0721662544]...


CLUSTER 12 (13 elements) 
GO Term   p-val   bonferroni corr.  benjamini corr.    counts  expected  fold_enrichment    GOname definition 
GO:0005244	1.04e-13	2.19e-09	3.00e-09	26 / 191	4.17	6.24	voltage-gated ion channel activity	 *****  Enables the transmembrane transfer of an ion by a voltage-gated channel. An ion is an atom or group of atoms carrying an electric charge by virtue of having gained or lost one or more electrons. A voltage-gated channel is a channel whose open state is dependent on the voltage across the membrane in which it is embedded." [GOC:mtg_transport, ISBN:0198506732, ISBN:0815340729]...
GO:0022832	1.04e-13	2.19e-09	3.00e-09	26 / 191	4.17	6.24	voltage-gated channel activity	 *****  Enables the transmembrane transfer of a solute by a channel whose open state is dependent on the voltage across the membrane in which it is embedded." [GOC:mtg_transport, ISBN:0815340729]...
GO:0022843	4.61e-12	9.76e-08	1.01e-07	22 / 157	3.43	6.42	voltage-gated cation channel activity	 *****  Enables the transmembrane transfer of a cation by a voltage-gated channel. A cation is a positively charged ion. A voltage-gated channel is a channel whose open state is dependent on the voltage across the membrane in which it is embedded." [GOC:mtg_transport, ISBN:0815340729]...
GO:0008076	6.50e-12	1.38e-07	1.38e-07	17 / 88	1.92	8.85	voltage-gated potassium channel complex	 *****  A protein complex that forms a transmembrane channel through which potassium ions may cross a cell membrane in response to changes in membrane potential." [GOC:mah]...
GO:0034705	7.87e-12	1.67e-07	1.64e-07	17 / 89	1.94	8.76	potassium channel complex	 *****  An ion channel complex through which potassium ions pass." [GOC:mah]...
GO:0005267	8.44e-11	1.79e-06	1.52e-06	18 / 117	2.55	7.05	potassium channel activity	 *****  Enables the selective, facilitated diffusion of a potassium ion (by an energy-independent process) involving passage through a transmembrane aqueous pore or channel without evidence for a carrier-mediated mechanism." [GOC:BHF, GOC:mtg_transport, GOC:pr, ISBN:0815340729]...
GO:0015079	4.32e-10	9.15e-06	6.92e-06	19 / 145	3.16	6.01	potassium ion transmembrane transporter activity	 *****  Enables the transfer of potassium ions (K+) from one side of a membrane to the other." [GOC:ai]...
GO:0006813	1.36e-09	2.89e-05	2.08e-05	19 / 155	3.38	5.62	potassium ion transport	 *****  The directed movement of potassium ions (K+) into, out of or within a cell, or between cells, by means of some agent such as a transporter or pore." [GOC:ai]...
GO:0071804	2.15e-09	4.55e-05	3.12e-05	18 / 142	3.10	5.81	cellular potassium ion transport	 *****  The directed movement of potassium (K) ions into, out of, or within a cell." [GOC:mah, GOC:vw]...
GO:0071805	2.15e-09	4.55e-05	3.12e-05	18 / 142	3.10	5.81	potassium ion transmembrane transport	 *****  A process in which a potassium ion is transported from one side of a membrane to the other." [GOC:mah]...
GO:0015077	1.89e-08	4.01e-04	2.45e-04	27 / 352	7.68	3.52	monovalent inorganic cation transmembrane transporter activity	 *****  Enables the transfer of a inorganic cations with a valency of one from one side of a membrane to the other. Inorganic cations are atoms or small molecules with a positive charge that do not contain carbon in covalent linkage." [GOC:ai, GOC:mtg_transport, ISBN:0815340729]...
GO:0015672	1.53e-07	3.23e-03	1.69e-03	29 / 440	9.60	3.02	monovalent inorganic cation transport	 *****  The directed movement of inorganic cations with a valency of one into, out of or within a cell, or between cells, by means of some agent such as a transporter or pore. Inorganic cations are atoms or small molecules with a positive charge which do not contain carbon in covalent linkage." [GOC:ai]...
GO:0005249	4.67e-07	9.88e-03	4.84e-03	12 / 88	1.92	6.25	voltage-gated potassium channel activity	 *****  Enables the transmembrane transfer of a potassium ion by a voltage-gated channel. A voltage-gated channel is a channel whose open state is dependent on the voltage across the membrane in which it is embedded." [GOC:mtg_transport, ISBN:0815340729]...


CLUSTER 13 (9 elements) 
GO Term   p-val   bonferroni corr.  benjamini corr.    counts  expected  fold_enrichment    GOname definition 
GO:0023051	3.28e-13	6.95e-09	8.76e-09	122 / 2898	63.23	1.93	regulation of signaling	 *****  Any process that modulates the frequency, rate or extent of a signaling process." [GOC:mtg_signal]...
GO:0010646	4.28e-13	9.06e-09	1.11e-08	122 / 2909	63.47	1.92	regulation of cell communication	 *****  Any process that modulates the frequency, rate or extent of cell communication. Cell communication is the process that mediates interactions between a cell and its surroundings. Encompasses interactions such as signaling or attachment between one cell and another cell, between a cell and an extracellular matrix, or between a cell and any other aspect of its environment." [GOC:dph, GOC:tb]...
GO:0048583	2.57e-11	5.43e-07	5.03e-07	133 / 3486	76.05	1.75	regulation of response to stimulus	 *****  Any process that modulates the frequency, rate or extent of a response to a stimulus. Response to stimulus is a change in state or activity of a cell or an organism (in terms of movement, secretion, enzyme production, gene expression, etc.) as a result of a stimulus." [GOC:jid]...
GO:0048519	3.15e-11	6.67e-07	6.01e-07	164 / 4659	101.65	1.61	negative regulation of biological process	 *****  Any process that stops, prevents, or reduces the frequency, rate or extent of a biological process. Biological processes are regulated by many means; examples include the control of gene expression, protein modification or interaction with a protein or substrate molecule." [GOC:jid]...
GO:0048523	7.04e-11	1.49e-06	1.28e-06	152 / 4246	92.63	1.64	negative regulation of cellular process	 *****  Any process that stops, prevents, or reduces the frequency, rate or extent of a cellular process, any of those that are carried out at the cellular level, but are not necessarily restricted to a single cell. For example, cell communication occurs among more than one cell, but occurs at the cellular level." [GOC:jid]...
GO:0048518	1.98e-10	4.20e-06	3.23e-06	179 / 5357	116.87	1.53	positive regulation of biological process	 *****  Any process that activates or increases the frequency, rate or extent of a biological process. Biological processes are regulated by many means; examples include the control of gene expression, protein modification or interaction with a protein or substrate molecule." [GOC:jid]...
GO:0009966	3.10e-09	6.57e-05	4.40e-05	100 / 2540	55.42	1.80	regulation of signal transduction	 *****  Any process that modulates the frequency, rate or extent of signal transduction." [GOC:sm]...
GO:0048522	8.00e-08	1.69e-03	9.20e-04	153 / 4730	103.19	1.48	positive regulation of cellular process	 *****  Any process that activates or increases the frequency, rate or extent of a cellular process, any of those that are carried out at the cellular level, but are not necessarily restricted to a single cell. For example, cell communication occurs among more than one cell, but occurs at the cellular level." [GOC:jid]...
GO:0009893	4.04e-06	8.55e-02	3.59e-02	115 / 3524	76.88	1.50	positive regulation of metabolic process	 *****  Any process that activates or increases the frequency, rate or extent of the chemical reactions and pathways within a cell or an organism." [GOC:go_curators]...


CLUSTER 14 (4 elements) 
GO Term   p-val   bonferroni corr.  benjamini corr.    counts  expected  fold_enrichment    GOname definition 
GO:0007417	6.19e-13	1.31e-08	1.59e-08	53 / 797	17.39	3.05	central nervous system development	 *****  The process whose specific outcome is the progression of the central nervous system over time, from its formation to the mature structure. The central nervous system is the core nervous system that serves an integrating and coordinating function. In vertebrates it consists of the brain and spinal cord. In those invertebrates with a central nervous system it typically consists of a brain, cerebral ganglia and a nerve cord." [GOC:bf, GOC:jid, ISBN:0582227089]...
GO:0007420	3.12e-09	6.61e-05	4.40e-05	38 / 589	12.85	2.96	brain development	 *****  The process whose specific outcome is the progression of the brain over time, from its formation to the mature structure. Brain development begins with patterning events in the neural tube and ends with the mature structure that is the center of thought and emotion. The brain is responsible for the coordination and control of bodily activities and the interpretation of information from the senses (sight, hearing, smell, etc.)." [GOC:dph, GOC:jid, GOC:tb, UBERON:0000955]...
GO:0060322	5.09e-09	1.08e-04	6.97e-05	39 / 626	13.66	2.86	head development	 *****  The biological process whose specific outcome is the progression of a head from an initial condition to its mature state. The head is the anterior-most division of the body." [GOC:dph]...
GO:0030900	6.21e-06	1.31e-01	5.27e-02	22 / 339	7.40	2.97	forebrain development	 *****  The process whose specific outcome is the progression of the forebrain over time, from its formation to the mature structure. The forebrain is the anterior of the three primary divisions of the developing chordate brain or the corresponding part of the adult brain (in vertebrates, includes especially the cerebral hemispheres, the thalamus, and the hypothalamus and especially in higher vertebrates is the main control center for sensory and associative information processing, visceral functions, and voluntary motor functions)." [http://www2.merriam-webster.com/cgi-bin/mwmednlm?book=Medical&va=forebrain]...


CLUSTER 15 (6 elements) 
GO Term   p-val   bonferroni corr.  benjamini corr.    counts  expected  fold_enrichment    GOname definition 
GO:0044304	1.38e-12	2.92e-08	3.32e-08	16 / 69	1.51	10.63	main axon	 *****  The main axonal trunk, as opposed to the collaterals; i.e., excluding collaterals, terminal, spines, or dendrites." [NIF_Subcellular:sao1596975044]...
GO:0033267	1.92e-12	4.06e-08	4.57e-08	28 / 252	5.50	5.09	axon part	 *****  A part of an axon, a cell projection of a neuron." [GOC:jl]...
GO:0019226	2.13e-12	4.51e-08	4.95e-08	15 / 60	1.31	11.46	transmission of nerve impulse	 *****  The neurological system process in which a signal is transmitted through the nervous system by synaptic transmission and the sequential electrochemical polarization and depolarization that travels across the membrane of a nerve cell (neuron) in response to stimulation." [GOC:curators, ISBN:0815316194]...
GO:0035637	1.46e-09	3.09e-05	2.18e-05	16 / 107	2.33	6.85	multicellular organismal signaling	 *****  The transfer of information occurring at the level of a multicellular organism." [GOC:go_curators]...
GO:0043194	1.58e-07	3.34e-03	1.74e-03	6 / 13	0.28	21.16	axon initial segment	 *****  Portion of the axon proximal to the neuronal cell body, at the level of the axon hillock. The action potentials that propagate along the axon are generated at the level of this initial segment." [GOC:nln, GOC:sl, PMID:1754851, PMID:21551097]...
GO:0033268	6.96e-07	1.47e-02	7.08e-03	6 / 16	0.35	17.19	node of Ranvier	 *****  An axon part that is a gap in the myelin where voltage-gated sodium channels cluster and saltatory conduction is executed." [GOC:mh]...


CLUSTER 16 (6 elements) 
GO Term   p-val   bonferroni corr.  benjamini corr.    counts  expected  fold_enrichment    GOname definition 
GO:1903522	1.17e-10	2.47e-06	2.02e-06	26 / 259	5.65	4.60	regulation of blood circulation	 *****  Any process that modulates the frequency, rate or extent of blood circulation." [GO_REF:0000058, GOC:mr, GOC:TermGenie, PMID:10659969]...
GO:0044057	9.35e-08	1.98e-03	1.06e-03	32 / 507	11.06	2.89	regulation of system process	 *****  Any process that modulates the frequency, rate or extent of a system process, a multicellular organismal process carried out by any of the organs or tissues in an organ system." [GOC:jl]...
GO:0006939	2.32e-06	4.91e-02	2.16e-02	9 / 54	1.18	7.64	smooth muscle contraction	 *****  A process in which force is generated within smooth muscle tissue, resulting in a change in muscle geometry. Force generation involves a chemo-mechanical energy conversion step that is carried out by the actin/myosin complex activity, which generates force through ATP hydrolysis. Smooth muscle differs from striated muscle in the much higher actin/myosin ratio, the absence of conspicuous sarcomeres and the ability to contract to a much smaller fraction of its resting length." [GOC:ef, GOC:jl, GOC:mtg_muscle, ISBN:0198506732]...
GO:0003018	3.87e-06	8.20e-02	3.46e-02	12 / 107	2.33	5.14	vascular process in circulatory system	 *****  A circulatory process that occurs at the level of the vasculature." [GOC:mtg_cardio]...
GO:0019229	5.21e-06	1.10e-01	4.53e-02	10 / 75	1.64	6.11	regulation of vasoconstriction	 *****  Any process that modulates the frequency, rate or extent of reductions in the diameter of blood vessels." [GOC:jl]...
GO:0008016	5.95e-06	1.26e-01	5.09e-02	15 / 172	3.75	4.00	regulation of heart contraction	 *****  Any process that modulates the frequency, rate or extent of heart contraction. Heart contraction is the process in which the heart decreases in volume in a characteristic way to propel blood through the body." [GOC:dph, GOC:go_curators, GOC:tb]...


CLUSTER 17 (3 elements) 
GO Term   p-val   bonferroni corr.  benjamini corr.    counts  expected  fold_enrichment    GOname definition 
GO:0030534	5.51e-10	1.17e-05	8.68e-06	20 / 164	3.58	5.59	adult behavior	 *****  Behavior in a fully developed and mature organism." [GOC:mah, ISBN:0877797099]...
GO:0007626	4.36e-07	9.23e-03	4.54e-03	19 / 221	4.82	3.94	locomotory behavior	 *****  The specific movement from place to place of an organism in response to external or internal stimuli. Locomotion of a whole organism in a manner dependent upon some combination of that organism's internal state and external conditions." [GOC:dph]...
GO:0008344	1.69e-06	3.58e-02	1.60e-02	12 / 99	2.16	5.56	adult locomotory behavior	 *****  Locomotory behavior in a fully developed and mature organism." [GOC:ai]...


CLUSTER 18 (6 elements) 
GO Term   p-val   bonferroni corr.  benjamini corr.    counts  expected  fold_enrichment    GOname definition 
GO:0051241	2.70e-09	5.72e-05	3.89e-05	56 / 1090	23.78	2.35	negative regulation of multicellular organismal process	 *****  Any process that stops, prevents, or reduces the frequency, rate or extent of an organismal process, the processes pertinent to the function of an organism above the cellular level; includes the integrated processes of tissues and organs." [GOC:ai]...
GO:0051961	2.45e-07	5.19e-03	2.63e-03	22 / 279	6.09	3.61	negative regulation of nervous system development	 *****  Any process that stops, prevents, or reduces the frequency, rate or extent of nervous system development, the origin and formation of nervous tissue." [GOC:ai]...
GO:0010721	7.53e-07	1.59e-02	7.57e-03	23 / 322	7.03	3.27	negative regulation of cell development	 *****  Any process that decreases the rate, frequency or extent of the progression of the cell over time, from its formation to the mature structure. Cell development does not include the steps involved in committing a cell to a specific fate." [GOC:BHF, GOC:dph, GOC:tb]...
GO:0050768	1.06e-06	2.24e-02	1.05e-02	20 / 257	5.61	3.57	negative regulation of neurogenesis	 *****  Any process that stops, prevents, or reduces the frequency, rate or extent of neurogenesis, the origin and formation of neurons." [GOC:ai]...
GO:0051093	3.68e-06	7.79e-02	3.32e-02	44 / 965	21.05	2.09	negative regulation of developmental process	 *****  Any process that stops, prevents or reduces the rate or extent of development, the biological process whose specific outcome is the progression of an organism over time from an initial condition (e.g. a zygote, or a young adult) to a later condition (e.g. a multicellular animal or an aged adult)." [GOC:ai]...
GO:0045596	5.27e-06	1.12e-01	4.56e-02	37 / 760	16.58	2.23	negative regulation of cell differentiation	 *****  Any process that stops, prevents, or reduces the frequency, rate or extent of cell differentiation." [GOC:go_curators]...


CLUSTER 19 (8 elements) 
GO Term   p-val   bonferroni corr.  benjamini corr.    counts  expected  fold_enrichment    GOname definition 
GO:0008092	4.61e-09	9.77e-05	6.37e-05	46 / 815	17.78	2.59	cytoskeletal protein binding	 *****  Interacting selectively and non-covalently with any protein component of any cytoskeleton (actin, microtubule, or intermediate filament cytoskeleton)." [GOC:mah]...
GO:0051046	1.90e-08	4.02e-04	2.45e-04	43 / 768	16.76	2.57	regulation of secretion	 *****  Any process that modulates the frequency, rate or extent of the controlled release of a substance from a cell or a tissue." [GOC:ai]...
GO:1903530	1.69e-07	3.59e-03	1.85e-03	39 / 714	15.58	2.50	regulation of secretion by cell	 *****  Any process that modulates the frequency, rate or extent of secretion by cell." [GO_REF:0000058, GOC:pm, GOC:TermGenie, PMID:12130530]...
GO:0060341	1.43e-06	3.02e-02	1.37e-02	55 / 1283	27.99	1.96	regulation of cellular localization	 *****  Any process that modulates the frequency, rate or extent of a process in which a cell, a substance, or a cellular entity is transported to, or maintained in a specific location within or in the membrane of a cell." [GOC:dph, GOC:tb]...
GO:0098590	2.57e-06	5.43e-02	2.38e-02	35 / 677	14.77	2.37	plasma membrane region	 *****  A membrane that is a (regional) part of the plasma membrane." [GOC:dos]...
GO:0005509	2.67e-06	5.66e-02	2.46e-02	32 / 591	12.89	2.48	calcium ion binding	 *****  Interacting selectively and non-covalently with calcium ions (Ca2+)." [GOC:ai]...
GO:0043547	5.44e-06	1.15e-01	4.69e-02	23 / 362	7.90	2.91	positive regulation of GTPase activity	 *****  Any process that activates or increases the activity of a GTPase." [GOC:jl, GOC:mah]...
GO:0098589	6.94e-06	1.47e-01	5.81e-02	41 / 894	19.50	2.10	membrane region	 *****  A membrane that is a part of a larger membrane.  Examples include the apical region of the plasma membrane of an epithelial cell and the various regions of the endoplasmic reticulum membrane." [GOC:dos]...


CLUSTER 20 (4 elements) 
GO Term   p-val   bonferroni corr.  benjamini corr.    counts  expected  fold_enrichment    GOname definition 
GO:0051270	5.36e-09	1.14e-04	7.30e-05	44 / 763	16.65	2.64	regulation of cellular component movement	 *****  Any process that modulates the frequency, rate or extent of the movement of a cellular component." [GOC:ai, GOC:dph, GOC:jl]...
GO:0030334	3.27e-08	6.92e-04	4.09e-04	38 / 643	14.03	2.71	regulation of cell migration	 *****  Any process that modulates the frequency, rate or extent of cell migration." [GOC:go_curators]...
GO:2000145	4.94e-08	1.05e-03	5.86e-04	39 / 681	14.86	2.62	regulation of cell motility	 *****  Any process that modulates the frequency, rate or extent of cell motility." [GOC:mah]...
GO:0040012	9.13e-08	1.93e-03	1.04e-03	41 / 754	16.45	2.49	regulation of locomotion	 *****  Any process that modulates the frequency, rate or extent of locomotion of a cell or organism." [GOC:ems]...


CLUSTER 21 (3 elements) 
GO Term   p-val   bonferroni corr.  benjamini corr.    counts  expected  fold_enrichment    GOname definition 
GO:0010959	5.96e-09	1.26e-04	8.06e-05	28 / 356	7.77	3.61	regulation of metal ion transport	 *****  Any process that modulates the frequency, rate, or extent of metal ion transport. Metal ion transport is the directed movement of metal ions, any metal ion with an electric charge, into, out of or within a cell, or between cells, by means of some agent such as a transporter or pore." [GOC:dph, GOC:tb]...
GO:0016247	1.60e-08	3.40e-04	2.11e-04	17 / 143	3.12	5.45	channel regulator activity	 *****  Modulates the activity of a channel. A channel catalyzes energy-independent facilitated diffusion, mediated by passage of a solute through a transmembrane aqueous pore or channel." [GOC:mah]...
GO:1904062	1.57e-06	3.33e-02	1.50e-02	16 / 175	3.82	4.19	regulation of cation transmembrane transport	 *****  Any process that modulates the frequency, rate or extent of cation transmembrane transport." [GO_REF:0000058, GOC:TermGenie, PMID:15304482]...


CLUSTER 22 (8 elements) 
GO Term   p-val   bonferroni corr.  benjamini corr.    counts  expected  fold_enrichment    GOname definition 
GO:0008285	9.27e-09	1.96e-04	1.23e-04	41 / 694	15.14	2.71	negative regulation of cell proliferation	 *****  Any process that stops, prevents or reduces the rate or extent of cell proliferation." [GOC:go_curators]...
GO:0023057	1.77e-08	3.75e-04	2.32e-04	57 / 1181	25.77	2.21	negative regulation of signaling	 *****  Any process that stops, prevents, or reduces the frequency, rate or extent of a signaling process." [GOC:mtg_signal]...
GO:0010648	2.11e-08	4.47e-04	2.71e-04	57 / 1187	25.90	2.20	negative regulation of cell communication	 *****  Any process that decreases the frequency, rate or extent of cell communication. Cell communication is the process that mediates interactions between a cell and its surroundings. Encompasses interactions such as signaling or attachment between one cell and another cell, between a cell and an extracellular matrix, or between a cell and any other aspect of its environment." [GOC:dph, GOC:tb]...
GO:0048585	1.34e-07	2.84e-03	1.49e-03	60 / 1350	29.45	2.04	negative regulation of response to stimulus	 *****  Any process that stops, prevents, or reduces the frequency, rate or extent of a response to a stimulus. Response to stimulus is a change in state or activity of a cell or an organism (in terms of movement, secretion, enzyme production, gene expression, etc.) as a result of a stimulus." [GOC:jid]...
GO:0042127	4.71e-07	9.97e-03	4.86e-03	65 / 1568	34.21	1.90	regulation of cell proliferation	 *****  Any process that modulates the frequency, rate or extent of cell proliferation." [GOC:jl]...
GO:0009968	1.54e-06	3.25e-02	1.47e-02	48 / 1059	23.10	2.08	negative regulation of signal transduction	 *****  Any process that stops, prevents, or reduces the frequency, rate or extent of signal transduction." [GOC:sm]...
GO:0009719	1.75e-06	3.70e-02	1.64e-02	57 / 1358	29.63	1.92	response to endogenous stimulus	 *****  Any process that results in a change in state or activity of a cell or an organism (in terms of movement, secretion, enzyme production, gene expression, etc.) as a result of a stimulus arising within the organism." [GOC:sm]...
GO:0071363	8.71e-06	1.84e-01	7.06e-02	32 / 626	13.66	2.34	cellular response to growth factor stimulus	 *****  Any process that results in a change in state or activity of a cell (in terms of movement, secretion, enzyme production, gene expression, etc.) as a result of a growth factor stimulus." [GOC:mah]...


CLUSTER 23 (12 elements) 
GO Term   p-val   bonferroni corr.  benjamini corr.    counts  expected  fold_enrichment    GOname definition 
GO:0007187	2.47e-08	5.24e-04	3.15e-04	20 / 204	4.45	4.49	G-protein coupled receptor signaling pathway, coupled to cyclic nucleotide second messenger	 *****  The series of molecular signals generated as a consequence of a G-protein coupled receptor binding to its physiological ligand, where the pathway proceeds with activation or inhibition of a nucleotide cyclase activity and a subsequent change in the concentration of a cyclic nucleotide." [GOC:mah, GOC:signaling, ISBN:0815316194]...
GO:0007218	8.82e-08	1.87e-03	1.01e-03	14 / 107	2.33	6.00	neuropeptide signaling pathway	 *****  The series of molecular signals generated as a consequence of a peptide neurotransmitter binding to a cell surface receptor." [GOC:mah, ISBN:0815316194]...
GO:0051966	1.88e-07	3.98e-03	2.05e-03	10 / 53	1.16	8.65	regulation of synaptic transmission, glutamatergic	 *****  Any process that modulates the frequency, rate or extent of glutamatergic synaptic transmission, the process of communication from a neuron to another neuron across a synapse using the neurotransmitter glutamate." [GOC:ai]...
GO:0007188	4.36e-07	9.22e-03	4.54e-03	17 / 179	3.91	4.35	adenylate cyclase-modulating G-protein coupled receptor signaling pathway	 *****  The series of molecular signals generated as a consequence of a G-protein coupled receptor binding to its physiological ligand, where the pathway proceeds through activation or inhibition of adenylyl cyclase activity and a subsequent change in the concentration of cyclic AMP (cAMP)." [GOC:mah, GOC:signaling, ISBN:0815316194]...
GO:0019233	1.08e-06	2.29e-02	1.06e-02	12 / 95	2.07	5.79	sensory perception of pain	 *****  The series of events required for an organism to receive a painful stimulus, convert it to a molecular signal, and recognize and characterize the signal. Pain is medically defined as the physical sensation of discomfort or distress caused by injury or illness, so can hence be described as a harmful stimulus which signals current (or impending) tissue damage. Pain may come from extremes of temperature, mechanical damage, electricity or from noxious chemical substances. This is a neurological process." [http://www.onelook.com/]...
GO:0050795	1.26e-06	2.67e-02	1.22e-02	19 / 237	5.17	3.67	regulation of behavior	 *****  Any process that modulates the frequency, rate or extent of behavior, the internally coordinated responses (actions or inactions) of whole living organisms (individuals or groups) to internal or external stimuli." [GOC:go_curators, GOC:pr]...
GO:0044070	4.73e-06	1.00e-01	4.17e-02	14 / 148	3.23	4.34	regulation of anion transport	 *****  Any process that modulates the frequency, rate or extent of the directed movement of anions, atoms or small molecules with a net negative charge into, out of or within a cell, or between cells, by means of some agent such as a transporter or pore." [GOC:jl]...
GO:0030815	5.15e-06	1.09e-01	4.52e-02	8 / 45	0.98	8.15	negative regulation of cAMP metabolic process	 *****  Any process that stops, prevents, or reduces the frequency, rate or extent of the chemical reactions and pathways involving the nucleotide cAMP (cyclic AMP, adenosine 3',5'-cyclophosphate)." [GOC:mah]...
GO:0030800	8.52e-06	1.80e-01	6.96e-02	8 / 48	1.05	7.64	negative regulation of cyclic nucleotide metabolic process	 *****  Any process that stops, prevents, or reduces the frequency, rate or extent of the chemical reactions and pathways involving cyclic nucleotides." [GOC:mah]...
GO:0030814	8.72e-06	1.85e-01	7.06e-02	14 / 156	3.40	4.11	regulation of cAMP metabolic process	 *****  Any process that modulates the frequency, rate or extent of the chemical reactions and pathways involving the nucleotide cAMP (cyclic AMP, adenosine 3',5'-cyclophosphate)." [GOC:mah]...
GO:0043271	9.18e-06	1.94e-01	7.41e-02	13 / 136	2.97	4.38	negative regulation of ion transport	 *****  Any process that stops, prevents, or reduces the frequency, rate or extent of the directed movement of charged atoms or small charged molecules into, out of or within a cell, or between cells, by means of some agent such as a transporter or pore." [GOC:jl]...
GO:0050954	9.66e-06	2.05e-01	7.73e-02	15 / 179	3.91	3.84	sensory perception of mechanical stimulus	 *****  The series of events required for an organism to receive a sensory mechanical stimulus, convert it to a molecular signal, and recognize and characterize the signal. This is a neurological process." [GOC:ai]...


CLUSTER 24 (8 elements) 
GO Term   p-val   bonferroni corr.  benjamini corr.    counts  expected  fold_enrichment    GOname definition 
GO:0016477	3.82e-08	8.08e-04	4.63e-04	43 / 787	17.17	2.50	cell migration	 *****  The controlled self-propelled movement of a cell from one site to a destination guided by molecular cues. Cell migration is a central process in the development and maintenance of multicellular organisms." [GOC:cjm, GOC:dph, GOC:ems, GOC:pf, http://en.wikipedia.org/wiki/Cell_migration]...
GO:0048514	5.86e-08	1.24e-03	6.78e-04	28 / 396	8.64	3.24	blood vessel morphogenesis	 *****  The process in which the anatomical structures of blood vessels are generated and organized. The blood vessel is the vasculature carrying blood." [GOC:jid]...
GO:0048870	9.57e-08	2.03e-03	1.07e-03	45 / 872	19.02	2.37	cell motility	 *****  Any process involved in the controlled self-propelled movement of a cell that results in translocation of the cell from one place to another." [GOC:dgh, GOC:dph, GOC:isa_complete, GOC:mlg]...
GO:0051674	9.57e-08	2.03e-03	1.07e-03	45 / 872	19.02	2.37	localization of cell	 *****  Any process in which a cell is transported to, and/or maintained in, a specific location." [GOC:ai]...
GO:0001568	5.26e-07	1.11e-02	5.40e-03	29 / 467	10.19	2.85	blood vessel development	 *****  The process whose specific outcome is the progression of a blood vessel over time, from its formation to the mature structure. The blood vessel is the vasculature carrying blood." [GOC:hjd, UBERON:0001981]...
GO:0001944	2.08e-06	4.40e-02	1.94e-02	29 / 500	10.91	2.66	vasculature development	 *****  The process whose specific outcome is the progression of the vasculature over time, from its formation to the mature structure. The vasculature is an interconnected tubular multi-tissue structure that contains fluid that is actively transported around the organism." [GOC:dph, UBERON:0002409]...
GO:0001525	3.29e-06	6.97e-02	3.01e-02	21 / 301	6.57	3.20	angiogenesis	 *****  Blood vessel formation when new vessels emerge from the proliferation of pre-existing blood vessels." [ISBN:0878932453]...
GO:0048646	9.59e-06	2.03e-01	7.71e-02	45 / 1035	22.58	1.99	anatomical structure formation involved in morphogenesis	 *****  The developmental process pertaining to the initial formation of an anatomical structure from unspecified parts. This process begins with the specific processes that contribute to the appearance of the discrete structure and ends when the structural rudiment is recognizable. An anatomical structure is any biological entity that occupies space and is distinguished from its surroundings. Anatomical structures can be macroscopic such as a carpel, or microscopic such as an acrosome." [GOC:dph, GOC:jid, GOC:tb]...


CLUSTER 25 (6 elements) 
GO Term   p-val   bonferroni corr.  benjamini corr.    counts  expected  fold_enrichment    GOname definition 
GO:0005516	2.91e-07	6.15e-03	3.09e-03	17 / 174	3.80	4.48	calmodulin binding	 *****  Interacting selectively and non-covalently with calmodulin, a calcium-binding protein with many roles, both in the calcium-bound and calcium-free states." [GOC:krc]...
GO:0008038	6.81e-07	1.44e-02	6.96e-03	8 / 35	0.76	10.48	neuron recognition	 *****  The process in which a neuronal cell in a multicellular organism interprets its surroundings." [GOC:go_curators]...
GO:0005883	1.12e-06	2.36e-02	1.09e-02	5 / 10	0.22	22.92	neurofilament	 *****  A type of intermediate filament found in the core of neuronal axons. Neurofilaments are heteropolymers composed of three type IV polypeptides: NF-L, NF-M, and NF-H (for low, middle, and high molecular weight). Neurofilaments are responsible for the radial growth of an axon and determine axonal diameter." [ISBN:0198506732, ISBN:0716731363, ISBN:0815316194]...
GO:0043204	5.18e-06	1.10e-01	4.53e-02	12 / 110	2.40	5.00	perikaryon	 *****  The portion of the cell soma (cell body) that excludes the nucleus." [GOC:jl]...
GO:0046058	5.90e-06	1.25e-01	5.07e-02	7 / 33	0.72	9.72	cAMP metabolic process	 *****  The chemical reactions and pathways involving the nucleotide cAMP (cyclic AMP, adenosine 3',5'-cyclophosphate)." [GOC:go_curators]...
GO:0014069	7.32e-06	1.55e-01	6.05e-02	16 / 197	4.30	3.72	postsynaptic density	 *****  The postsynaptic density is a region that lies adjacent to the cytoplasmic face of the postsynaptic membrane at excitatory synapse. It forms a disc that consists of a range of proteins with different functions, some of which contact the cytoplasmic domains of ion channels in the postsynaptic membrane. The proteins making up the disc include receptors, and structural proteins linked to the actin cytoskeleton. They also include signalling machinery, such as protein kinases and phosphatases. The postsynaptic density may be part of a neuron or a muscle cell or a glial cell." [GOC:BHF, GOC:ef, GOC:jid, GOC:pr, GOC:sjp, http://molneuro.kaist.ac.kr/psd, PMID:14532281, Wikipedia:Postsynaptic_density]...


CLUSTER 26 (6 elements) 
GO Term   p-val   bonferroni corr.  benjamini corr.    counts  expected  fold_enrichment    GOname definition 
GO:0042734	7.44e-07	1.58e-02	7.52e-03	10 / 61	1.33	7.51	presynaptic membrane	 *****  A specialized area of membrane of the axon terminal that faces the plasma membrane of the neuron or muscle fiber with which the axon terminal establishes a synaptic junction; many synaptic junctions exhibit structural presynaptic characteristics, such as conical, electron-dense internal protrusions, that distinguish it from the remainder of the axon plasma membrane." [GOC:jl, ISBN:0815316194]...
GO:0050808	8.31e-07	1.76e-02	8.31e-03	15 / 147	3.21	4.68	synapse organization	 *****  A process that is carried out at the cellular level which results in the assembly, arrangement of constituent parts, or disassembly of a synapse, the junction between a neuron and a target (neuron, muscle, or secretory cell)." [GOC:ai, GOC:pr]...
GO:0007416	1.18e-06	2.50e-02	1.15e-02	10 / 64	1.40	7.16	synapse assembly	 *****  The aggregation, arrangement and bonding together of a set of components to form a synapse." [GOC:mah]...
GO:0035176	6.12e-06	1.30e-01	5.21e-02	8 / 46	1.00	7.97	social behavior	 *****  Behavior directed towards society, or taking place between members of the same species. Occurs predominantly, or only, in individuals that are part of a group." [GOC:jh2, PMID:12848939, Wikipedia:Social_behavior]...
GO:0021575	7.23e-06	1.53e-01	6.01e-02	8 / 47	1.03	7.80	hindbrain morphogenesis	 *****  The process in which the anatomical structure of the hindbrain is generated and organized. The hindbrain is the region consisting of the medulla, pons and cerebellum. Areas of the hindbrain control motor and autonomic functions." [GO_REF:0000021, GOC:cls, GOC:dgh, GOC:dph, GOC:jid, GOC:mtg_15jun06, ISBN:0838580343]...
GO:0030902	8.47e-06	1.79e-01	6.94e-02	13 / 135	2.95	4.41	hindbrain development	 *****  The process whose specific outcome is the progression of the hindbrain over time, from its formation to the mature structure. The hindbrain is the posterior of the three primary divisions of the developing chordate brain, or the corresponding part of the adult brain (in vertebrates, includes the cerebellum, pons, and medulla oblongata and controls the autonomic functions and equilibrium)." [http://www2.merriam-webster.com/cgi-bin/mwmednlm?book=Medical&va=hindbrain]...


CLUSTER 27 (3 elements) 
GO Term   p-val   bonferroni corr.  benjamini corr.    counts  expected  fold_enrichment    GOname definition 
GO:0035249	3.60e-06	7.62e-02	3.26e-02	8 / 43	0.94	8.53	synaptic transmission, glutamatergic	 *****  The process of communication from a neuron to another neuron across a synapse using the neurotransmitter glutamate." [GOC:kmv]...
GO:0007215	4.32e-06	9.14e-02	3.82e-02	8 / 44	0.96	8.33	glutamate receptor signaling pathway	 *****  A series of molecular signals initiated by the binding of glutamate to a glutamate receptor on the surface of a target cell, and ending with regulation of a downstream cellular process, e.g. transcription." [GOC:mah, GOC:signaling, PMID:9131252]...
GO:0007270	6.63e-06	1.40e-01	5.58e-02	10 / 77	1.68	5.95	neuron-neuron synaptic transmission	 *****  The process of communication from a neuron to another neuron across a synapse." [GOC:add, GOC:jl, MeSH:D009435]...
