# Supplementary material for: Mouse models of 17q21.31 microdeletion and microduplication syndromes highlight the importance of Kansl1 for cognition
Source: PLoS Genet. 2017 Jul 13;13(7):e1006886. doi: 10.1371/journal.pgen.1006886 (PMC5531616; doi:10.1371/journal.pgen.1006886)
Supplement: S13 Table — (XLSX) [file pgen.1006886.s022.xlsx]

## Sheet: basic_data
LIST NAME	Tot genes	Input list	tot Feature counts	Present features	Expected	Fold Enrichment	Uncorrected pvalue
short genes (<250bp mature rna)	31315	160	977	1	4.99186	0.200326	0.993808	Snord37
long genes (>10kb mature rna)	31315	160	350	0	1.78828	0	1
intronless genes	31315	160	3609	10	18.4397	0.542307	0.991429	Maf	Fam43b	1110032F04Rik	Adrb2	Sox4	Klhdc7a	Rassf10	Msx1os	Snord37	5930403L14Rik
genes with long introns (>400kb)	31315	160	498	5	2.54447	1.96505	0.112719	Myo16	Dpp6	Kcnq5	Sdk1	2610307P16Rik
Chromosome: chr1	31315	160	1684	11	8.60418	1.27845	0.2434	Il1r1	Sulf1	Ackr3	Col4a3	Col4a4	Col5a2	Igfbp2	Kcnq5	1500015O10Rik	Prrx1	Pld5
Chromosome: chr2	31315	160	2866	13	14.6435	0.887768	0.71372	A430105I19Rik	Slc39a12	Bdnf	Gata3	Notch1	Cd44	Nfatc2	Thbs1	Angptl2	Ccdc3	Adamtsl2	Prokr2	Cers6
Chromosome: chr3	31315	160	1509	5	7.71004	0.648505	0.889102	Sema4a	1110032F04Rik	Trim2	Vcam1	Slc27a3
Chromosome: chr4	31315	160	1878	13	9.5954	1.35482	0.164662	Ccdc24	Fam43b	Fblim1	Frem1	Lyn	Tcea3	Phc2	Col27a1	Prdm16	Dmrta2	Klhdc7a	D630039A03Rik	5930403L14Rik
Chromosome: chr5	31315	160	1732	18	8.84943	2.03403	0.00334824	Epha5	Lfng	Dpp6	En2	Kdr	Msx1	Ptpn13	Sema3e	Pcdh7	Mnx1	Baiap2l1	Cds1	Sdk1	Spata18	Slit2	4932441J04Rik	Msx1os	Dmr
Chromosome: chr6	31315	160	1658	4	8.47134	0.47218	0.972605	Met	Mgp	Crhr2	Cntnap2
Chromosome: chr7	31315	160	2763	12	14.1172	0.850027	0.76223	Arhgef17	Slco2b1	Ccnd1	St8sia2	Cdkn1c	Slc7a10	Abhd2	Rlbp1	Oca2	Slco3a1	Dmpk	Rassf10
Chromosome: chr8	31315	160	1396	8	7.13268	1.1216	0.421512	Maf	Myo16	Hpgd	Sfrp1	Tbc1d9	Slc5a5	Vat1l	Stox2
Chromosome: chr9	31315	160	1650	9	8.43046	1.06756	0.469049	4931429I11Rik	Col12a1	Eomes	Slc38a3	Wdr6	Calml4	Slc6a20a	Thsd4	Olfm2
Chromosome: chr10	31315	160	1451	15	7.4137	2.02328	0.00761448	Best3	Dcn	Jmjd1c	Socs2	Eef2	Col18a1	Col6a1	Timp3	Ggt5	Midn	Ust	Nxph4	Snord37	Gm20110	5730420D15Rik
Chromosome: chr11	31315	160	2286	11	11.68	0.941779	0.625892	Gas2l2	Mpp3	Rara	Gfap	Grb10	Sox9	Crk	Gprc5c	Smim5	Obscn	D630024D03Rik
Chromosome: chr12	31315	160	1031	4	5.26776	0.759336	0.77605	Cdhr3	Coch	Serpina3n	Arg2
Chromosome: chr13	31315	160	1103	6	5.63564	1.06465	0.496366	Bmp6	Sox4	Msx2	Irf4	Nedd9	2610307P16Rik
Chromosome: chr14	31315	160	1127	5	5.75826	0.868317	0.686595	Ednrb	Mmp14	Lgals3	Sntn	Zmiz1
Chromosome: chr15	31315	160	1173	6	5.99329	1.00112	0.556699	Kcnj4	Aqp2	Krt18	Kdelr3	Rspo2	Plec
Chromosome: chr16	31315	160	993	8	5.07361	1.57679	0.137274	Gmnc	Hes1	Masp1	Cldn1	Pvrl3	Fgd4	Vasn	Igf2bp2
Chromosome: chr17	31315	160	1537	4	7.85311	0.509353	0.95731	Tmem204	Tmem200c	Atp6v0c	Atp6v0c-ps2
Chromosome: chr18	31315	160	739	1	3.77583	0.264843	0.978311	Adrb2
Chromosome: chr19	31315	160	995	5	5.08383	0.983511	0.577585	Papss2	1700028P14Rik	Gcnt1	Mamdc2	Dmrt3
Chromosome: chrX	31315	160	1543	2	7.88376	0.253686	0.997182	Arx	Cldn2
Chromosome: chrY	31315	160	30	0	0.153281	0	1
Chromosome: chrM	31315	160	0	0	0		1
Chromosome: chr13_random	31315	160	9	0	0.0459844	0	1
Chromosome: chr16_random	31315	160	0	0	0		1
Chromosome: chr17_random	31315	160	2	0	0.0102187	0	1
Chromosome: chr1_random	31315	160	12	0	0.0613125	0	1
Chromosome: chr3_random	31315	160	0	0	0		1
Chromosome: chr4_random	31315	160	1	0	0.00510937	0	1
Chromosome: chr5_random	31315	160	4	0	0.0204375	0	1
Chromosome: chr7_random	31315	160	5	0	0.0255469	0	1
Chromosome: chr8_random	31315	160	8	0	0.040875	0	1
Chromosome: chr9_random	31315	160	13	0	0.0664218	0	1
Chromosome: chrUn_random	31315	160	39	0	0.199266	0	1
Chromosome: chrX_random	31315	160	10	0	0.0510937	0	1
Chromosome: chrY_random	31315	160	68	0	0.347437	0	1

## Sheet: useful_GO
regulation of transcription, DNA-templated	regulation of gene expression, epigenetic	regulation of histone gene expression	posttranscriptional regulation of gene expression	regulation of mRNA export from nucleus	signal transduction involved in regulation of gene expression	modulation by virus of host gene expression	regulation of RNA splicing	regulation of viral transcription	regulation of mRNA processing	regulation of production of small RNA involved in gene silencing by RNA	regulation of snoRNA processing	regulation of protein maturation	pre-B cell allelic exclusion	regulation of rRNA processing	regulation of tRNA processing
Adrb2			Eef2		Msx1							Masp1
Arx			En2		Msx2							Thbs1
Bdnf			Igf2bp2
Bmp6			Rara
Ccnd1			Sox4
Cdkn1c			Thbs1
Crhr2
Crk
Dmrt3
Dmrta2
Ednrb
En2
Eomes
Epha5
Gata3
Hes1
Irf4
Jmjd1c
Maf
Met
Mnx1
Msx1
Msx2
Nfatc2
Notch1
Prdm16
Prrx1
Rara
Sfrp1
Slc38a3
Sox4
Sox9
Tcea3
Zmiz1

## Sheet: Array_astro_oligo_neur
LIST NAME	Tota genes	Input list	tot Feature counts	Present features	Expected	Fold Enrichment	Uncorrected pvalue
Fold change > 16. Genes statistically enriched in astrocytes	12020	112	97	7	0.903827	7.74485	3.25332e-05	Gfap	Mamdc2	Papss2	Slc39a12	Slc7a10	Sox9	Vcam1
Fold change > 4. Genes statistically enriched in astrocytes	12020	112	592	23	5.51614	4.16958	4.12172e-09	Cd44	Dmrta2	Ednrb	Gfap	Hes1	Igfbp2	Lfng	Mamdc2	Masp1	Mmp14	Nedd9	Notch1	Papss2	Prdm16	Prrx1	Rlbp1	Serpina3n	Slc38a3	Slc39a12	Slc7a10	Sox9	Timp3	Vcam1
Fold change > 16. Genes statistically enriched in oligodendrocytes	12020	112	65	0	0.605657	0	1
Fold change > 4. Genes statistically enriched in oligodendrocytes	12020	112	383	4	3.56872	1.12085	0.480631	Mgp	Pcdh7	Rassf10	Ust
Fold change > 16. Genes statistically enriched in neurons	12020	112	149	1	1.38835	0.720278	0.75428	Met
Fold change > 4. Genes statistically enriched in neurons	12020	112	876	17	8.1624	2.08272	0.00297581	Arg2	Cds1	Cers6	Cntnap2	Coch	Dcn	Dpp6	Epha5	Grb10	Kcnq5	Met	Myo16	Olfm2	Rspo2	Socs2	St8sia2	Sulf1
Fold change > 4. Genes statistically enriched In Developing Astrocytes Over Mature Astrocytes	12020	112	94	3	0.875874	3.42515	0.0573932	1110032F04Rik	Rassf10	Socs2
Fold change > 4. Genes statistically enriched In Mature Astrocytes Over Developing Astrocytes	12020	112	54	1	0.503161	1.98743	0.397485	Tmem204
Fold change > 16. Genes statistically enriched In OPCs Over Myelin OLs	12020	112	184	9	1.71448	5.24942	5.38028e-05	Ackr3	Ccnd1	Dpp6	Ednrb	Olfm2	Prrx1	Rlbp1	Sulf1	Vcam1
Fold change > 4. Genes statistically enriched In OPCs Over Myelin OLs	12020	112	1128	27	10.5105	2.56886	3.38191e-06	1110032F04Rik	Ackr3	Ccnd1	Cers6	Col18a1	Dpp6	Ednrb	Epha5	Grb10	Lyn	Maf	Midn	Mmp14	Myo16	Notch1	Olfm2	Prrx1	Rlbp1	Serpina3n	Slc38a3	Slc7a10	Sox9	Sulf1	Timp3	Vat1l	Vcam1	Wdr6
Fold change > 16. Genes statistically enriched In Myelin OLs Over OPCs	12020	112	105	1	0.978369	1.02211	0.627401	Mgp
Fold change > 4. Genes statistically enriched In Myelin OLs Over OPCs	12020	112	506	2	4.71481	0.424195	0.952786	Mgp	Rassf10
Fold change > 4. Genes statistically enriched in MOG+ myelinating OLs compared to MOG- OLs	12020	112	82	2	0.76406	2.6176	0.177652	Mgp	Slco3a1
Fold change > 16.Genes statistically enriched in in vivo astrocytes compared to cultured astroglia	12020	112	56	3	0.521797	5.74936	0.0152637	Rlbp1	Sema4a	Slc7a10
Fold change > 4. Genes statistically enriched in in vivo astrocytes compared to cultured astroglia	12020	112	431	9	4.01597	2.24105	0.0191646	Ednrb	Epha5	Pcdh7	Rlbp1	Sema4a	Slc39a12	Slc7a10	Tmem204	Vcam1
Fold change > 16. Genes statistically enriched in cultured astroglia compared to in vivo astrocytes	12020	112	43	1	0.400666	2.49585	0.331856	1500015O10Rik
Fold change > 4. Genes statistically enriched in cultured astroglia compared to in vivo astrocytes	12020	112	469	24	4.37005	5.49193	6.1394e-12	1500015O10Rik	Bmp6	Calml4	Ccdc3	Ccnd1	Cd44	Cers6	Col18a1	Col5a2	Col6a1	Dcn	Grb10	Igf2bp2	Lgals3	Maf	Met	Mgp	Olfm2	Sema3e	Serpina3n	Sfrp1	Slco3a1	St8sia2	Sulf1
Selected astrocyte metabolic pathway enzymes	12020	112	39	0	0.363394	0	1
DNA binding proteins enriched in or expressed at high levels in astrocytes	12020	112	36	4	0.335441	11.9246	0.000334344	Hes1	Prdm16	Prrx1	Sox9
Selected astrocyte expressed receptors	12020	112	43	2	0.400666	4.99169	0.06068	Ednrb	Notch1
Astrocyte expressed signals that might control endothelial development and motility	12020	112	14	0	0.130449	0	1
Oligodendrocyte synthesis of creatine and carnitine	12020	112	6	0	0.0559068	0	1
Genes in the Notch Signaling pathway	12020	112	26	3	0.242263	12.3832	0.00175152	Hes1	Lfng	Notch1
ALL pooled specific genes (measure of specificity)	12020	112	3116	66	29.0343	2.27318	1.31035e-13	1110032F04Rik	1500015O10Rik	Ackr3	Arg2	Bmp6	Calml4	Ccdc3	Ccnd1	Cd44	Cds1	Cers6	Cntnap2	Coch	Col18a1	Col5a2	Col6a1	Dcn	Dmrta2	Dpp6	Ednrb	Epha5	Gfap	Grb10	Hes1	Igf2bp2	Igfbp2	Kcnq5	Lfng	Lgals3	Lyn	Maf	Mamdc2	Masp1	Met	Mgp	Midn	Mmp14	Myo16	Nedd9	Notch1	Olfm2	Papss2
[truncated: 24 more columns]

## Sheet: Barreslab
	Astrocytes_zscore_4	Neurons_zscore_4	oligodendrocyte precursors_zscore_4	oligodendrocyte newly formed_zscore_4	myelinating oligodendrocytes_zscore_4	microglia_zscore_4	endothelial_zscore_4	Astrocytes_zscore_7	Neurons_zscore_7	oligodendrocyte precursors_zscore_7	oligodendrocyte newly formed_zscore_7	myelinating oligodendrocytes_zscore_7	microglia_zscore_7	endothelial_zscore_7	oligodendrocyte precursors_vs_other_oligodendros_zscore_5.2	oligodendrocyte newly formed_vs_other_oligodendros_zscore_5.2	myelinating oligodendrocytes_vs_other_oligodendros_zscore_5.2
TOTAL GENES	23468	23468	23468	23468	23468	23468	23468	23468	23468	23468	23468	23468	23468	23468	23468	23468	23468
INPUT LIST	160	160	160	160	160	160	160	160	160	160	160	160	160	160	160	160	160
FEATURE COUNT	233	364	15	30	149	1298	693	7	31	1	0	5	261	133	89	2	58
PRESENT FEATURE	8	5	2	0	2	11	11	0	0	0	0	0	1	1	5	0	1
EXPECTED	1.58855	2.48168	0.102267	0.204534	1.01585	8.8495	4.72473	0.0477246	0.211352	0.00681779	0	0.034089	1.77944	0.906767	0.606784	0.0136356	0.395432
FOLD ENRICHMENT	5.03605	2.01477	19.5567	0	1.96879	1.24301	2.32817	0	0	0		0	0.561973	1.10282	8.24017	0	2.52888
UNCORRECTED PVAL	0.000204731	0.104122	0.00457567	1	0.2701	0.271935	0.00809312	1	1	1	1	1	0.833962	0.59846	0.000362087	1	0.327848
ZSCORE	3.535	1.26	2.61	0.005	0.615	0.61	2.405	0.005	0.005	0.005	0.005	0.005	0.005	0.005	3.385	0.005	0.45
	5930403L14Rik	Cntnap2	Dcn		Gfap	Adrb2	Ackr3						Irf4	Kdr	Col12a1		Gfap
	Gfap	Met	Sulf1		Slco3a1	Atp6v0c	Adamtsl2								Lyn
	Igfbp2	Nxph4				Atp6v0c-ps2	Col4a3								Slc38a3
	Mamdc2	Prokr2				Col27a1	Crk								Slc6a20a
	Prdm16	St8sia2				Gcnt1	Gata3								Thbs1
	Ptpn13					Hpgd	Grb10
	Sox9					Irf4	Il1r1
	Vcam1					Lfng	Kdr
						Lgals3	Mgp
						Lyn	Slc6a20a
						Slco2b1	Tcea3

## Sheet: Linarsson_class
	astrocytes	CA1_CA2_pyramidal	choroid	endothelial	ependymal	interneurons	microglia	mural	oligodendro	perivascularmacrop	SS_pyramidal
TOTAL GENES	19764	19764	19764	19764	19764	19764	19764	19764	19764	19764	19764
INPUT LIST	157	157	157	157	157	157	157	157	157	157	157
FEATURE COUNT	264	389	39	323	296	150	40	102	370	226	81
PRESENT FEATURE	11	6	5	5	12	3	1	5	0	5	1
EXPECTED	2.09715	3.09011	0.309806	2.56583	2.35135	1.19156	0.317749	0.810261	2.93918	1.79528	0.643443
FOLD ENRICHMENT	5.24522	1.94168	16.1391	1.94869	5.10346	2.51771	3.14713	6.17085	0	2.78507	1.55414
UNCORRECTED PVAL	8.79347e-06	0.0904247	1.37378e-05	0.115339	4.49469e-06	0.117317	0.273368	0.0013306	1	0.0345334	0.476558
ZSCORE	4.295	1.34	4.195	1.2	4.445	1.19	0.605	3.005	0.005	1.82	0.06
	5930403L14Rik	Bdnf	Baiap2l1	Ccnd1	1500015O10Rik	Arx	Gcnt1	Ackr3		Adrb2	Kcnj4
	Ednrb	Cds1	Cldn1	Kdr	1700028P14Rik	Atp6v0c-ps2		Ggt5		Fblim1
	Gfap	Dcn	Cldn2	Notch1	Bmp6	Cntnap2		Hes1		Hpgd
	Papss2	Sema3e	Igfbp2	Slco2b1	Calml4			Mgp		Lyn
	Prrx1	Thsd4	Tcea3	Tmem204	Ccdc3			Timp3		Maf
	Rlbp1	Trim2			Cdhr3
	Slc38a3				Dmrta2
	Slc39a12				Lgals3
	Slc7a10				Mamdc2
	Sox9				Msx1
	Vcam1				Smim5
					Sntn
