# Supplementary material for: Mouse models of 17q21.31 microdeletion and microduplication syndromes highlight the importance of Kansl1 for cognition
Source: PLoS Genet. 2017 Jul 13;13(7):e1006886. doi: 10.1371/journal.pgen.1006886 (PMC5531616; doi:10.1371/journal.pgen.1006886)
Supplement: S14 Table — (XLSX) [file pgen.1006886.s023.xlsx]

## Sheet: basic_data
LIST NAME	Tot genes	Input list	tot Feature counts	Present features	Expected	Fold Enrichment	Uncorrected pvalue
short genes (<250bp mature rna)	31315	214	977	2	6.67661	0.299553	0.991214	Mir344g	Mir5046
long genes (>10kb mature rna)	31315	214	350	0	2.39183	0	1
intronless genes	31315	214	3609	29	24.6631	1.17584	0.202336	Tmem158	Rprml	Pou3f2	Htr1b	Ier5	Hist1h3g	Hist1h4h	Hist1h4i	Hist1h2ah	Hist1h2af	Hist1h2bk	Hist1h2ai	Hist1h2ag	Hist1h2ae	Hist1h2ad	Hist1h2ac	Hist1h2bf	Hist1h2bg	Hist1h2bj	Hist1h2bl	Hist1h3d	Hist1h3h	Rxfp3	Dlx6as2	Smarca5-ps	Gm9767	Mir344g	Hmga2-ps1	Mir5046
genes with long introns (>400kb)	31315	214	498	19	3.40323	5.58294	1.88597e-09	Cntnap5c	Alk	Grm8	Kcnma1	Large	Gpc6	Cdh13	Ptprt	Sorcs3	Il1rapl2	Chrm3	Csmd1	Nlgn1	Unc5d	Ntm	Cntnap5b	Dlgap2	Galntl6	Plxna4
Chromosome: chr1	31315	214	1684	13	11.5081	1.12964	0.366161	Pid1	Kif21b	2015-03-04	Map2	Plxna2	Rgs4	Atp1b1	Ier5	Ptgs2	Cntnap5b	Ptgs2os	Hmga2-ps1	Gm15850
Chromosome: chr2	31315	214	2866	15	19.5856	0.765868	0.890367	Cacnb4	Sptan1	Gad2	Nxph2	Cd93	Ptprt	Pmepa1	Fbln7	Zmynd8	St8sia6	Prrc2b	Zfp804a	Cbln4	9430021M05Rik	NR_045545
Chromosome: chr3	31315	214	1509	9	10.3122	0.872754	0.708077	S100a10	Sfrp2	Kcnab1	Lmo4	Ptger3	Tacr3	Stmn2	Nlgn1	Lhfp
Chromosome: chr4	31315	214	1878	12	12.8338	0.935027	0.636345	Slc25a34	Lrrc38	Pde4b	Grin3a	Cnr1	Nbl1	Pou3f2	Dhrs3	Stk40	Dab1	Igsf21	Smarca5-ps
Chromosome: chr5	31315	214	1732	8	11.8361	0.675897	0.91016	Nat8l	Fosl2	Igfbp7	Sparcl1	Kit	Npffr2	Bmp3	3110047P20Rik
Chromosome: chr6	31315	214	1658	11	11.3304	0.970838	0.583626	Fbln2	Grm8	Dlx6	Gabarapl1	Wnt2	Ankrd7	Timp4	Plxna4	Dlx6as2	9530026P05Rik	1700101I11Rik
Chromosome: chr7	31315	214	2763	12	18.8817	0.635534	0.969662	Fam196a	Ascl2	Adm	Fxyd7	Tmem135	Prss23	Xylt1	Vwa3a	Fxyd1	A330076H08Rik	Mir344g	Nlrp5-ps
Chromosome: chr8	31315	214	1396	13	9.53996	1.36269	0.161399	Mcf2l	Cmip	Slc7a2	Efnb2	Fgfr1	Large	Cdh13	Csmd1	Unc5d	Dlgap2	BC030500	Galntl6	Zdhhc2
Chromosome: chr9	31315	214	1650	12	11.2757	1.06423	0.454579	Tmem158	Hcn4	Onecut1	Dag1	Htr1b	Barx2	Ntm	Megf11	Pde4a	Hcrtr2	D430036J16Rik	Gm16551
Chromosome: chr10	31315	214	1451	14	9.91582	1.41188	0.123495	Rfx6	Prdm1	Marcks	Gadd45b	S100b	Cd24a	Kcnmb4	Popdc3	Rspo3	Tmem200a	Slc5a8	Trhde	Nr2e1	Gm9767
Chromosome: chr11	31315	214	2286	11	15.622	0.704134	0.917648	Rprml	Acsl6	Rai1	Rara	Adora2b	Cacna1g	Otx1	Slfn2	Ppp2ca	Cacng4	Dusp14
Chromosome: chr12	31315	214	1031	9	7.04563	1.27739	0.2743	Sstr1	Fos	Pcnx	Trib2	Mfsd7c	Flrt2	2410018L13Rik	1700030C10Rik	Fut8
Chromosome: chr13	31315	214	1103	24	7.53767	3.18401	6.38269e-07	Prr7	Ube2ql1	Gm3604	Fgf10	Gng4	Hist1h2bc	Chrm3	Hist1h3g	Hist1h4h	Hist1h4i	Hist1h2ah	Hist1h2af	Hist1h2bk	Hist1h2ai	Hist1h2ag	Hist1h2ae	Hist1h2ad	Hist1h2ac	Hist1h2bf	Hist1h2bg	Hist1h2bj	Hist1h2bl	Hist1h3d	Hist1h3h
Chromosome: chr14	31315	214	1127	8	7.70168	1.03873	0.506872	Kcnma1	Gpc6	Adra1a	Scel	Fut11	Slc35f4	Loxl2	Htr2a
Chromosome: chr15	31315	214	1173	9	8.01603	1.12275	0.409706	A4galt	AI848285	Npr3	Sstr3	Sntb1	Syt10	Mkl1	Plcxd3	Rxfp3
Chromosome: chr16	31315	214	993	3	6.78595	0.44209	0.967572	Tbx1	Dexi	Scarf2
Chromosome: chr17	31315	214	1537	5	10.5035	0.476031	0.981428	Cntnap5c	Alk	T	Pde10a	Cpne5
Chromosome: chr18	31315	214	739	16	5.05017	3.16821	5.4275e-05	Lipg	Cdo1	Pcdhgb1	Pcdhgb5	Pcdhga3	Pcdhga5	Pcdhga7	Pcdhga8	Pcdhga9	Pcdhga10	Nrep	Pcdha12	Mapre2	St8sia5	Grp	Gm10549
Chromosome: chr19	31315	214	995	6	6.79962	0.882403	0.677726	Pcsk5	Htr7	Fgf8	Tll2	Sorcs3	Mir5046
Chromosome: chrX	31315	214	1543	4	10.5445	0.379344	0.99413	Nhs	Pls3	Htr2c	Il1rapl2
Chromosome: chrY	31315	214	30	0	0.205014	0	1
Chromosome: chrM	31315	214	0	0	0		1
Chromosome: chr13_random	31315	214	9	0	0.0615041	0	1
Chromosome: chr16_random	31315	214	0	0	0		1
Chromosome: chr17_random	31315	214	2	0	0.0136676	0	1
Chromosome: chr1_random	31315	214	12	0	0.0820054	0	1
Chromosome: chr3_random	31315	214	0	0	0		1
Chromosome: chr4_random	31315	214	1	0	0.00683379	0	1
Chromosome: chr5_random	31315	214	4	0	0.0273351	0	1
Chromosome: chr7_random	31315	214	5	0	0.0341689	0	1
Chromosome: chr8_random	31315	214	8	0	0.0546703	0	1
Chromosome: chr9_random	31315	214	13	0	0.0888392	0	1
Chromosome: chrUn_random	31315	214	39	0	0.266518	0	1
Chromosome: chrX_random	31315	214	10	0	0.0683379	0	1
Chromosome: chrY_random	31315	214	68	0	0.464697	0	1

## Sheet: useful_GO
regulation of transcription, DNA-templated	regulation of gene expression, epigenetic	regulation of histone gene expression	posttranscriptional regulation of gene expression	regulation of mRNA export from nucleus	signal transduction involved in regulation of gene expression	modulation by virus of host gene expression	regulation of RNA splicing	regulation of viral transcription	regulation of mRNA processing	regulation of production of small RNA involved in gene silencing by RNA	regulation of snoRNA processing	regulation of protein maturation	pre-B cell allelic exclusion	regulation of rRNA processing	regulation of tRNA processing
Alk	Fos		Rara		Fgf8							S100b
Ascl2			S100b		T
Barx2
Bmp3
Cdh13
Dlx6
Fgf10
Fgf8
Fgfr1
Fos
Fosl2
Gm3604
Kit
Lmo4
Loxl2
Mcf2l
Mkl1
Nr2e1
Onecut1
Otx1
Pid1
Pou3f2
Ppp2ca
Prdm1
Ptgs2os
Rai1
Rara
Rfx6
Sfrp2
T
Tbx1
Trib2
Wnt2
Zmynd8

## Sheet: Array_astro_oligo_neur
LIST NAME	Tota genes	Input list	tot Feature counts	Present features	Expected	Fold Enrichment	Uncorrected pvalue
Fold change > 16. Genes statistically enriched in astrocytes	12020	129	97	3	1.04101	2.8818	0.0862528	Adora2b	Nr2e1	Slc7a2
Fold change > 4. Genes statistically enriched in astrocytes	12020	129	592	11	6.35341	1.73135	0.0533104	Acsl6	Adora2b	Dhrs3	Fgfr1	Fxyd1	Gpc6	Nr2e1	Pde4b	Slc7a2	Sparcl1	Timp4
Fold change > 16. Genes statistically enriched in oligodendrocytes	12020	129	65	0	0.697587	0	1
Fold change > 4. Genes statistically enriched in oligodendrocytes	12020	129	383	0	4.1104	0	1
Fold change > 16. Genes statistically enriched in neurons	12020	129	149	11	1.59908	6.87893	5.57448e-07	3110047P20Rik	Cd24a	Fxyd7	Galntl6	Grp	Htr2c	Plcxd3	Rgs4	Stmn2	Trhde	Zfp804a
Fold change > 4. Genes statistically enriched in neurons	12020	129	876	39	9.40133	4.14835	5.66483e-15	3110047P20Rik	Cacna1g	Cbln4	Cd24a	Cnr1	Cpne5	Dusp14	Efnb2	Flrt2	Fosl2	Fxyd7	Galntl6	Grp	Htr2c	Il1rapl2	Kcnab1	Kcnma1	Kit	2015-03-04	Mcf2l	Npr3	Nrep	Nxph2	Pcsk5	Pde10a	Plcxd3	Plxna2	Ptger3	Rgs4	Rprml	S100a10	Slc35f4	Sstr3	Stmn2	Tmem158	Trhde	Ube2ql1	Unc5d	Zfp804a
Fold change > 4. Genes statistically enriched In Developing Astrocytes Over Mature Astrocytes	12020	129	94	4	1.00882	3.96503	0.0183897	Cd24a	Kcnmb4	Marcks	Ptgs2
Fold change > 4. Genes statistically enriched In Mature Astrocytes Over Developing Astrocytes	12020	129	54	1	0.579534	1.72552	0.442315	Hist1h4i
Fold change > 16. Genes statistically enriched In OPCs Over Myelin OLs	12020	129	184	11	1.97471	5.57044	4.44998e-06	Adora2b	Atp1b1	Cacng4	Cdo1	Flrt2	Grin3a	Megf11	Nr2e1	Pid1	Prss23	Trib2
Fold change > 4. Genes statistically enriched In OPCs Over Myelin OLs	12020	129	1128	46	12.1058	3.79982	1.98577e-16	9430021M05Rik	Acsl6	Adm	Adora2b	Atp1b1	Cacna1g	Cacng4	Cd24a	Cdh13	Cdo1	Cnr1	Efnb2	Fgfr1	Flrt2	Fxyd7	Gpc6	Grin3a	Grp	Ier5	Igsf21	Kcnab1	Kcnma1	Kcnmb4	Kif21b	Lmo4	Mcf2l	Megf11	Nat8l	Nlgn1	Nr2e1	Ntm	Pid1	Plcxd3	Plxna2	Pou3f2	Prss23	Ptprt	Scel	Sfrp2	Slc7a2	Sorcs3	Sparcl1
Fold change > 16. Genes statistically enriched In Myelin OLs Over OPCs	12020	129	105	0	1.12687	0	1
Fold change > 4. Genes statistically enriched In Myelin OLs Over OPCs	12020	129	506	3	5.43045	0.55244	0.913081	Gng4	Hist1h2bc	Hist1h4i
Fold change > 4. Genes statistically enriched in MOG+ myelinating OLs compared to MOG- OLs	12020	129	82	1	0.880033	1.13632	0.58844	Hist1h2bc
Fold change > 16.Genes statistically enriched in in vivo astrocytes compared to cultured astroglia	12020	129	56	3	0.600998	4.99169	0.0221487	Adora2b	Ntm	Pde4b
Fold change > 4. Genes statistically enriched in in vivo astrocytes compared to cultured astroglia	12020	129	431	20	4.62554	4.32382	3.06003e-08	Acsl6	Adora2b	Cnr1	Dab1	Fos	Grin3a	Igsf21	Kcnma1	Kif21b	Nat8l	Nlgn1	Ntm	Pde4b	Pou3f2	Rspo3	S100b	Slc25a34	Sparcl1	Timp4	Trib2
Fold change > 16. Genes statistically enriched in cultured astroglia compared to in vivo astrocytes	12020	129	43	3	0.461481	6.50081	0.0109013	Cd24a	Prss23	Stmn2
Fold change > 4. Genes statistically enriched in cultured astroglia compared to in vivo astrocytes	12020	129	469	10	5.03336	1.98674	0.0294078	Adm	Cd24a	Dusp14	Fosl2	Loxl2	Npr3	Prss23	Ptgs2	S100a10	Stmn2
Selected astrocyte metabolic pathway enzymes	12020	129	39	1	0.418552	2.38919	0.343928	Acsl6
DNA binding proteins enriched in or expressed at high levels in astrocytes	12020	129	36	2	0.386356	5.17657	0.0568101	Nr2e1	Otx1
Selected astrocyte expressed receptors	12020	129	43	0	0.461481	0	1
Astrocyte expressed signals that might control endothelial development and motility	12020	129	14	0	0.15025	0	1
Oligodendrocyte synthesis of creatine and carnitine	12020	129	6	0	0.0643927	0	1
Genes in the Notch Signaling pathway	12020	129	26	0	0.279035	0	1
ALL pooled specific genes (measure of specificity)	12020	129	3116	86	33.4413	2.57167	1.7631e-22	3110047P20Rik	9430021M05Rik	Acsl6	Adm	Adora2b	Atp1b1	Cacna1g	Cacng4	Cbln4	Cd24a	Cdh13	Cdo1	Cnr1	Cpne5	Dab1	Dhrs3	Dusp14	Efnb2	Fgfr1	Flrt2	Fos	Fosl2	Fxyd1	Fxyd7	Galntl6	Gng4	Gpc6	Grin3a	Grp	Hist1h2bc	Hist1h4i	Htr2c	Ier5	Igsf21	Il1rapl2	Kcnab1	Kcnma1	Kcnmb4	Kif21b	Kit	Lmo4	Loxl2
[truncated: 44 more columns]

## Sheet: Barreslab
	Astrocytes_zscore_4	Neurons_zscore_4	oligodendrocyte precursors_zscore_4	oligodendrocyte newly formed_zscore_4	myelinating oligodendrocytes_zscore_4	microglia_zscore_4	endothelial_zscore_4	Astrocytes_zscore_7	Neurons_zscore_7	oligodendrocyte precursors_zscore_7	oligodendrocyte newly formed_zscore_7	myelinating oligodendrocytes_zscore_7	microglia_zscore_7	endothelial_zscore_7	oligodendrocyte precursors_vs_other_oligodendros_zscore_5.2	oligodendrocyte newly formed_vs_other_oligodendros_zscore_5.2	myelinating oligodendrocytes_vs_other_oligodendros_zscore_5.2
TOTAL GENES	23468	23468	23468	23468	23468	23468	23468	23468	23468	23468	23468	23468	23468	23468	23468	23468	23468
INPUT LIST	214	214	214	214	214	214	214	214	214	214	214	214	214	214	214	214	214
FEATURE COUNT	233	364	15	30	149	1298	693	7	31	1	0	5	261	133	89	2	58
PRESENT FEATURE	5	20	1	0	0	9	8	0	1	0	0	0	2	2	1	0	1
EXPECTED	2.12468	3.31924	0.136782	0.273564	1.3587	11.8362	6.31933	0.0638316	0.282683	0.0091188	0	0.045594	2.38001	1.2128	0.811573	0.0182376	0.52889
FOLD ENRICHMENT	2.3533	6.02547	7.3109	0	0	0.760379	1.26596	0	3.53753	0		0	0.840334	1.64908	1.23217	0	1.89075
UNCORRECTED PVAL	0.062783	1.67232e-10	0.128423	1	1	0.842637	0.299063	1	0.247355	1	1	1	0.690266	0.342554	0.558172	1	0.412551
ZSCORE	1.535	6.285	1.135	0.005	0.005	0.005	0.53	0.005	0.685	0.005	0.005	0.005	0.005	0.41	0.005	0.005	0.225
	Adora2b	3110047P20Rik	Megf11			Gadd45b	Adm		2015-03-04				Slfn2	Igfbp7	Loxl2		AI848285
	Fgfr1	Cbln4				Hmga2-ps1	Cd93						Stk40	Mfsd7c
	Otx1	Cnr1				Ier5	Igfbp7
	Slc25a34	Cntnap5c				Mir5046	Loxl2
	Slc7a2	Cpne5				Mkl1	Mfsd7c
		Dlx6				Pmepa1	Nrep
		Dlx6as2				Slfn2	Pls3
		Gad2				Stk40	T
		Galntl6				Tmem135
		Hcn4
		Htr7
		Il1rapl2
		Kcnab1
		2015-03-04
		Nrep
		Nxph2
		Prrc2b
		Stmn2
		Trhde
		Unc5d

## Sheet: Linarsson_class
	astrocytes	CA1_CA2_pyramidal	choroid	endothelial	ependymal	interneurons	microglia	mural	oligodendro	perivascularmacrop	SS_pyramidal
TOTAL GENES	19764	19764	19764	19764	19764	19764	19764	19764	19764	19764	19764
INPUT LIST	212	212	212	212	212	212	212	212	212	212	212
FEATURE COUNT	264	389	39	323	296	150	40	102	370	226	81
PRESENT FEATURE	10	19	0	5	5	3	0	1	3	1	3
EXPECTED	2.83182	4.17264	0.418336	3.46468	3.17507	1.60899	0.429063	1.09411	3.96883	2.42421	0.868852
FOLD ENRICHMENT	3.5313	4.55348	0	1.44313	1.57477	1.86453	0	0.913984	0.75589	0.412506	3.45283
UNCORRECTED PVAL	0.00058709	4.42927e-08	1	0.266502	0.213043	0.218016	1	0.668078	0.76163	0.913823	0.0564895
ZSCORE	3.25	5.35	0.005	0.625	0.8	0.78	0.005	0.005	0.005	0.005	1.585
	Acsl6	Atp1b1		Adm	Cd24a	Cnr1		Rgs4	Hist1h2bc	Slfn2	Fxyd7
	Adora2b	Cmip		Cd93	Fbln7	Gabarapl1			Hist1h4h		Kcnmb4
	Fgfr1	Galntl6		Igfbp7	Fos	Gad2			Pde4b		Stmn2
	Fxyd1	Grin3a		Mfsd7c	Syt10
	Nr2e1	Grp		Prss23	Vwa3a
	Pou3f2	Kcnab1
	S100b	Kcnma1
	Slc7a2	Kit
	Sparcl1	Lmo4
	Timp4	Nlgn1
		Npr3
		Pls3
		Plxna4
		Rprml
		Rspo3
		Sorcs3
		Sptan1
		Tmem158
		Zfp804a
