# Supplementary material for: Mouse models of 17q21.31 microdeletion and microduplication syndromes highlight the importance of Kansl1 for cognition
Source: PLoS Genet. 2017 Jul 13;13(7):e1006886. doi: 10.1371/journal.pgen.1006886 (PMC5531616; doi:10.1371/journal.pgen.1006886)
Supplement: S15 Table — (XLSX) [file pgen.1006886.s024.xlsx]

## Sheet: basic_data
LIST NAME	Tot genes	Input list	tot Feature counts	Present features	Expected	Fold Enrichment	Uncorrected pvalue
short genes (<250bp mature rna)	31315	212	977	5	6.61421	0.755948	0.794183	Mir129-2	Mir677	Mir1903	Mir5126	Mir5130
long genes (>10kb mature rna)	31315	212	350	0	2.36947	0	1
intronless genes	31315	212	3609	17	24.4326	0.695791	0.962144	Gas1	Kcna3	Nog	Sstr4	Thbd	Cdk5r2	Cebpb	Ccdc89	Bhlha9	Arl4c	Kctd12	Mir129-2	Mir677	Mir1903	Mir5126	Mir5130	9030612E09Rik
genes with long introns (>400kb)	31315	212	498	16	3.37142	4.74578	3.37856e-07	Trpm3	Grm5	Thsd7a	Kcnip4	Mgat4c	Cadps	Hs6st3	Plcb1	Car10	Sgcz	Brinp3	Camk1d	Dgkb	Luzp2	Dpp10	Astn2
Chromosome: chr1	31315	212	1684	20	11.4005	1.7543	0.010715	Serpine2	Cdk5r2	Fmo1	Irs1	Nppc	Rgl1	Fmo2	Pth2r	Lypd1	Dner	Brinp3	Nyap2	Nav1	A630001G21Rik	Arl4c	Rcsd1	Pbx1	Dpp10	Mir5126	Gm20743
Chromosome: chr2	31315	212	2866	20	19.4026	1.03079	0.477854	Slc1a2	Tox2	Prn	Bdnf	Capn3	Chgb	Sstr4	Thbd	Cebpb	Kcnq2	Prnp	Rasgrp1	Pde1a	Plcb1	Ovol2	Camk1d	Nnat	Nostrin	A530013C23Rik	Mir129-2
Chromosome: chr3	31315	212	1509	6	10.2158	0.587325	0.945494	Pex5l	Dclk1	Kcna3	Kcnmb2	Ghsr	AI504432
Chromosome: chr4	31315	212	1878	15	12.7139	1.17981	0.291499	Pusl1	Trnp1	Pde4b	Iffo2	Brinp1	Pappa	Fam219a	Chd5	Megf9	Dnaic1	Necab1	Foxo6	Astn2	Acap3	5430416O09Rik
Chromosome: chr5	31315	212	1732	7	11.7255	0.59699	0.95184	Kcnip4	Ldb2	Slc34a2	Nptx2	Ucn	Rufy3	Miat
Chromosome: chr6	31315	212	1658	7	11.2245	0.623634	0.935933	Iqsec3	Thsd7a	Foxp1	Nxph1	Rnf103	Pdzrn3	C130060K24Rik
Chromosome: chr7	31315	212	2763	11	18.7053	0.588069	0.983015	Ppapdc1a	Dact3	Grm5	Sptbn4	Scn1b	Ptpn5	Cacng3	Ccdc89	Sv2b	Luzp2	1500012K07Rik
Chromosome: chr8	31315	212	1396	17	9.45081	1.79879	0.014468	Arhgef7	Cacna1a	Irx3	Nrp1	Cx3cl1	Cdh1	Ppp2cb	Gpr56	Tubb3	Psd3	Ccsap	Cntnap4	Znrf1	Sgcz	Sorbs2	Clcn3	Mir1903
Chromosome: chr9	31315	212	1650	6	11.1704	0.537136	0.969815	Phip	Vipr1	Vsig2	Herpud2	Lyzl4	Acsbg1
Chromosome: chr10	31315	212	1451	15	9.82315	1.527	0.0691285	Sesn1	Syne1	Ptprr	Mgat4c	Hcn2	Nmbr	Atp5b	Plxnc1	Nts	Dusp6	Sobp	Samd5	Lims1	Mir677	9030612E09Rik
Chromosome: chr11	31315	212	2286	20	15.476	1.29232	0.14377	Spag9	Ap1b1	Rapgef6	Nog	Sparc	Gabra1	Lasp1	Nefh	Ksr1	Sez6	4930524B15Rik	Rnf157	Kcnip1	Car10	Nxph3	Coro6	Prpsap2	Fam20a	Wnk4	Bhlha9
Chromosome: chr12	31315	212	1031	7	6.97979	1.0029	0.550217	Zfp36l1	Dio2	Tspan13	Fam84a	Trim9	Nrcam	Dgkb
Chromosome: chr13	31315	212	1103	12	7.46722	1.60702	0.0730132	Pik3r1	Cntnap3	Gcnt4	Gas1	Drd1a	Nfil3	Cxcl14	Pxdc1	Fam65b	Gcnt2	Marveld2	A330102I10Rik
Chromosome: chr14	31315	212	1127	12	7.6297	1.5728	0.0825253	Nefm	Nefl	Cadps	Hs6st3	Abhd6	Gpr137c	Farp1	Txndc16	Xkr6	Kctd12	Mir5130	A230070E04Rik
Chromosome: chr15	31315	212	1173	6	7.94111	0.755561	0.809476	Slc2a13	Rbfox2	Gpd1	Gdnf	Nov	Kif21a
Chromosome: chr16	31315	212	993	5	6.72253	0.743768	0.805577	Gap43	Tra2b	Mkl2	Tmem44	Fgf12
Chromosome: chr17	31315	212	1537	14	10.4054	1.34546	0.160745	Mdga1	Neurl1b	Dlgap1	Cdkn1a	Sik1	Tiam2	Plcl2	Crim1	Gabbr1	Lix1	Lrfn2	Kcnk12	Efna5	Airn
Chromosome: chr18	31315	212	739	8	5.00297	1.59905	0.13046	Cdh2	Pcdhgb4	Pcdhgb6	Pcdhga2	Pcdhga4	Pcdhga11	Cbln2	Dtna
Chromosome: chr19	31315	212	995	2	6.73607	0.296909	0.991677	Trpm3	Crtac1
Chromosome: chrX	31315	212	1543	2	10.446	0.191461	0.999741	Ptchd1	Nr0b1
Chromosome: chrY	31315	212	30	0	0.203098	0	1
Chromosome: chrM	31315	212	0	0	0		1
Chromosome: chr13_random	31315	212	9	0	0.0609293	0	1
Chromosome: chr16_random	31315	212	0	0	0		1
Chromosome: chr17_random	31315	212	2	0	0.0135398	0	1
Chromosome: chr1_random	31315	212	12	0	0.081239	0	1
Chromosome: chr3_random	31315	212	0	0	0		1
Chromosome: chr4_random	31315	212	1	0	0.00676992	0	1
Chromosome: chr5_random	31315	212	4	0	0.0270797	0	1
Chromosome: chr7_random	31315	212	5	0	0.0338496	0	1
Chromosome: chr8_random	31315	212	8	0	0.0541593	0	1
Chromosome: chr9_random	31315	212	13	0	0.0880089	0	1
Chromosome: chrUn_random	31315	212	39	0	0.264027	0	1
Chromosome: chrX_random	31315	212	10	0	0.0676992	0	1
Chromosome: chrY_random	31315	212	68	0	0.460354	0	1

## Sheet: useful_GO
regulation of transcription, DNA-templated	regulation of gene expression, epigenetic	regulation of histone gene expression	posttranscriptional regulation of gene expression	regulation of mRNA export from nucleus	signal transduction involved in regulation of gene expression	modulation by virus of host gene expression	regulation of RNA splicing	regulation of viral transcription	regulation of mRNA processing	regulation of production of small RNA involved in gene silencing by RNA	regulation of snoRNA processing	regulation of protein maturation	pre-B cell allelic exclusion	regulation of rRNA processing	regulation of tRNA processing
Bdnf	Airn		Dio2				Pik3r1		Rbfox2			Gas1
Bhlha9	Mir129-2		Gcnt2				Rbfox2		Tra2b			Serpine2
Camk1d			Gdnf				Tra2b
Capn3			Mir129-2
Cdh1			Ucn
Cebpb			Zfp36l1
Chd5
Foxo6
Foxp1
Gdnf
Grm5
Irx3
Ldb2
Lims1
Mkl2
Nfil3
Nog
Nostrin
Nr0b1
Ovol2
Pbx1
Phip
Pik3r1
Plcb1
Prnp
Rbfox2
Sik1
Tox2
Trnp1
Ucn
Zfp36l1

## Sheet: Array_astro_oligo_neur
LIST NAME	Tota genes	Input list	tot Feature counts	Present features	Expected	Fold Enrichment	Uncorrected pvalue
Fold change > 16. Genes statistically enriched in astrocytes	12020	158	97	5	1.27504	3.92144	0.0090025	Acsbg1	Dio2	Fam20a	Fmo1	Slc1a2
Fold change > 4. Genes statistically enriched in astrocytes	12020	158	592	15	7.7817	1.9276	0.0111951	Acsbg1	Cxcl14	Dclk1	Dio2	Dnaic1	Dtna	Fam20a	Fmo1	Gas1	Gpr56	Lix1	Pde4b	Slc1a2	Trim9	Zfp36l1
Fold change > 16. Genes statistically enriched in oligodendrocytes	12020	158	65	0	0.854409	0	1
Fold change > 4. Genes statistically enriched in oligodendrocytes	12020	158	383	2	5.03444	0.397263	0.963655	Ccdc89	Pex5l
Fold change > 16. Genes statistically enriched in neurons	12020	158	149	12	1.95857	6.12692	5.8894e-07	Cdk5r2	Cntnap4	Gabra1	Gap43	Kcnq2	Ldb2	Necab1	Nefl	Nefm	Nov	Nts	Sv2b
Fold change > 4. Genes statistically enriched in neurons	12020	158	876	50	11.5148	4.34223	7.05688e-20	AI504432	Arhgef7	Brinp1	Cacna1a	Cacng3	Cadps	Camk1d	Car10	Cbln2	Ccsap	Cdk5r2	Chd5	Chgb	Cntnap4	Cx3cl1	Dclk1	Dpp10	Drd1a	Efna5	Fgf12	Foxp1	Gabra1	Gap43	Gcnt2	Grm5	Iqsec3	Kcnip4	Kcnq2	Ldb2	Lypd1	Necab1	Nefh	Nefl	Nefm	Neurl1b	Nov	Nts	Nxph3	Pde1a	Ptchd1	Pth2r	Rasgrp1
Fold change > 4. Genes statistically enriched In Developing Astrocytes Over Mature Astrocytes	12020	158	94	4	1.23561	3.23727	0.0352493	Grm5	Ldb2	Nav1	Pdzrn3
Fold change > 4. Genes statistically enriched In Mature Astrocytes Over Developing Astrocytes	12020	158	54	1	0.709817	1.40881	0.511353	Trpm3
Fold change > 16. Genes statistically enriched In OPCs Over Myelin OLs	12020	158	184	9	2.41864	3.72111	0.000719824	Brinp1	Brinp3	Dclk1	Dpp10	Gabra1	Nxph1	Ppapdc1a	Trim9	Zfp36l1
Fold change > 4. Genes statistically enriched In OPCs Over Myelin OLs	12020	158	1128	46	14.8273	3.10239	1.2139e-12	AI504432	Arl4c	Brinp1	Brinp3	Cacna1a	Car10	Chd5	Chgb	Cx3cl1	Cxcl14	Dclk1	Dgkb	Dlgap1	Dpp10	Dusp6	Farp1	Fgf12	Gabra1	Gap43	Gas1	Grm5	Kcnip1	Kcnq2	Kctd12	Lasp1	Ldb2	Miat	Neurl1b	Nnat	Nptx2	Nrcam	Nrp1	Nxph1	Pbx1	Plxnc1	Ppapdc1a	Pxdc1	Serpine2	Sez6	Slc2a13	Sorbs2	Trim9
Fold change > 16. Genes statistically enriched In Myelin OLs Over OPCs	12020	158	105	0	1.3802	0	1
Fold change > 4. Genes statistically enriched In Myelin OLs Over OPCs	12020	158	506	4	6.65125	0.601391	0.904543	Ccdc89	Kif21a	Pdzrn3	Pex5l
Fold change > 4. Genes statistically enriched in MOG+ myelinating OLs compared to MOG- OLs	12020	158	82	0	1.07787	0	1
Fold change > 16.Genes statistically enriched in in vivo astrocytes compared to cultured astroglia	12020	158	56	3	0.736106	4.0755	0.0372133	Dio2	Fam20a	Pde4b
Fold change > 4. Genes statistically enriched in in vivo astrocytes compared to cultured astroglia	12020	158	431	21	5.66539	3.70672	2.11469e-07	Brinp3	Cxcl14	Dclk1	Dgkb	Dio2	Dlgap1	Dnaic1	Fam20a	Fmo1	Gabbr1	Gpr56	Kctd12	Nefl	Pde4b	Plcb1	Ppapdc1a	Rasgrp1	Slc1a2	Syne1	Trim9	Trpm3
Fold change > 16. Genes statistically enriched in cultured astroglia compared to in vivo astrocytes	12020	158	43	0	0.565225	0	1
Fold change > 4. Genes statistically enriched in cultured astroglia compared to in vivo astrocytes	12020	158	469	8	6.16489	1.29767	0.275795	Cdkn1a	Gap43	Gcnt2	Nov	Pde1a	Ptchd1	Pxdc1	Sorbs2
Selected astrocyte metabolic pathway enzymes	12020	158	39	1	0.512646	1.95067	0.403614	Acsbg1
DNA binding proteins enriched in or expressed at high levels in astrocytes	12020	158	36	1	0.473211	2.11322	0.379388	Zfp36l1
Selected astrocyte expressed receptors	12020	158	43	2	0.565225	3.53842	0.109395	Gabbr1	Gpr56
Astrocyte expressed signals that might control endothelial development and motility	12020	158	14	1	0.184027	5.434	0.169185	Sparc
Oligodendrocyte synthesis of creatine and carnitine	12020	158	6	0	0.0788686	0	1
Genes in the Notch Signaling pathway	12020	158	26	1	0.341764	2.926	0.291348	Dner
ALL pooled specific genes (measure of specificity)	12020	158	3116	99	40.9591	2.41705	1.27583e-22	AI504432	Acsbg1	Arhgef7	Arl4c	Brinp1	Brinp3	Cacna1a	Cacng3	Cadps	Camk1d	Car10	Cbln2	Ccdc89	Ccsap	Cdk5r2	Cdkn1a	Chd5	Chgb	Cntnap4	Cx3cl1	Cxcl14	Dclk1	Dgkb	Dio2	Dlgap1	Dnaic1	Dner	Dpp10	Drd1a	Dtna	Dusp6	Efna5	Fam20a	Farp1	Fgf12	Fmo1	Foxp1	Gabbr1	Gabra1	Gap43	Gas1	Gcnt2
[truncated: 57 more columns]

## Sheet: Barreslab
	Astrocytes_zscore_4	Neurons_zscore_4	oligodendrocyte precursors_zscore_4	oligodendrocyte newly formed_zscore_4	myelinating oligodendrocytes_zscore_4	microglia_zscore_4	endothelial_zscore_4	Astrocytes_zscore_7	Neurons_zscore_7	oligodendrocyte precursors_zscore_7	oligodendrocyte newly formed_zscore_7	myelinating oligodendrocytes_zscore_7	microglia_zscore_7	endothelial_zscore_7	oligodendrocyte precursors_vs_other_oligodendros_zscore_5.2	oligodendrocyte newly formed_vs_other_oligodendros_zscore_5.2	myelinating oligodendrocytes_vs_other_oligodendros_zscore_5.2
TOTAL GENES	23468	23468	23468	23468	23468	23468	23468	23468	23468	23468	23468	23468	23468	23468	23468	23468	23468
INPUT LIST	212	212	212	212	212	212	212	212	212	212	212	212	212	212	212	212	212
FEATURE COUNT	233	364	15	30	149	1298	693	7	31	1	0	5	261	133	89	2	58
PRESENT FEATURE	7	14	0	0	0	12	8	0	0	0	0	0	2	2	0	0	2
EXPECTED	2.10482	3.28822	0.135504	0.271007	1.346	11.7256	6.26027	0.063235	0.280041	0.00903358	0	0.0451679	2.35776	1.20147	0.803988	0.0180672	0.523948
FOLD ENRICHMENT	3.32569	4.25762	0	0	0	1.0234	1.2779	0	0	0		0	0.848261	1.66463	0	0	3.81718
UNCORRECTED PVAL	0.00540303	6.2504e-06	1	1	1	0.509464	0.290449	1	1	1	1	1	0.685311	0.338429	1	1	0.0966895
ZSCORE	2.55	4.37	0.005	0.005	0.005	0.005	0.555	0.005	0.005	0.005	0.005	0.005	0.005	0.42	0.005	0.005	1.305
	Dio2	Car10				A630001G21Rik	5430416O09Rik						Ap1b1	Nostrin			Crtac1
	Fam20a	Cntnap3				Ap1b1	Gcnt2						Cebpb	Vsig2			Hcn2
	Fmo1	Cntnap4				Arl4c	Lims1
	Gcnt4	Fam65b				Capn3	Marveld2
	Gm20743	Gap43				Cebpb	Mkl2
	Slc1a2	Kcnip4				Gpr56	Nostrin
	Trim9	Necab1				Kcnk12	Prn
		Nov				Lasp1	Vsig2
		Nppc				Mir5130
		Nxph3				Plcl2
		Pth2r				Prpsap2
		Rbfox2				Rcsd1
		Sv2b
		Tubb3

## Sheet: Linarsson_class
	astrocytes	CA1_CA2_pyramidal	choroid	endothelial	ependymal	interneurons	microglia	mural	oligodendro	perivascularmacrop	SS_pyramidal
TOTAL GENES	19764	19764	19764	19764	19764	19764	19764	19764	19764	19764	19764
INPUT LIST	210	210	210	210	210	210	210	210	210	210	210
FEATURE COUNT	264	389	39	323	296	150	40	102	370	226	81
PRESENT FEATURE	9	28	1	8	2	9	1	1	1	0	3
EXPECTED	2.8051	4.13327	0.41439	3.432	3.14511	1.59381	0.425015	1.08379	3.93139	2.40134	0.860656
FOLD ENRICHMENT	3.20844	6.77429	2.41319	2.331	0.635907	5.64686	2.35286	0.922689	0.254363	0	3.48571
UNCORRECTED PVAL	0.00212035	1.26935e-15	0.340986	0.0224937	0.825228	3.31172e-05	0.348002	0.664588	0.9815	1	0.0552129
ZSCORE	2.86	7.915	0.41	2.005	0.005	3.99	0.395	0.005	0.005	0.005	1.6
	Acsbg1	Bdnf	Trpm3	Cdkn1a	Ccdc89	Arl4c	Kctd12	Rcsd1	Pde4b		Car10
	Cxcl14	Brinp1		Dusp6	Dnaic1	Atp5b					Chgb
	Dio2	Crim1		Lims1		Cadps					Dclk1
	Dtna	Cx3cl1		Nostrin		Dner
	Fam20a	Dgkb		Nrp1		Kcnip1
	Gpr56	Dlgap1		Sparc		Kcnmb2
	Lix1	Foxp1		Thbd		Necab1
	Serpine2	Gabbr1		Zfp36l1		Rufy3
	Slc1a2	Gap43				Slc2a13
		Grm5
		Kcnq2
		Ldb2
		Miat
		Mkl2
		Nefl
		Nefm
		Nnat
		Nov
		Pde1a
		Pex5l
		Plcb1
		Prnp
		Psd3
		Rasgrp1
		Sez6
		Sv2b
		Syne1
		Tspan13
