# Supplementary material for: Mouse models of 17q21.31 microdeletion and microduplication syndromes highlight the importance of Kansl1 for cognition
Source: PLoS Genet. 2017 Jul 13;13(7):e1006886. doi: 10.1371/journal.pgen.1006886 (PMC5531616; doi:10.1371/journal.pgen.1006886)
Supplement: S16 Table — (XLSX) [file pgen.1006886.s025.xlsx]

## Sheet: basic_data
LIST NAME	Tot genes	Input list	tot Feature counts	Present features	Expected	Fold Enrichment	Uncorrected pvalue
short genes (<250bp mature rna)	31315	162	977	4	5.05426	0.791412	0.7477	Mir132	Mir149	Mir212	Mir124a-2
long genes (>10kb mature rna)	31315	162	350	0	1.81063	0	1
intronless genes	31315	162	3609	17	18.6702	0.910541	0.695817	Klf14	Gm13889	Otud1	Tspyl4	Hist2h4	Pcdhb2	Rbm15b	AI836003	B930041F14Rik	Slitrk1	Kcnf1	4930488L21Rik	Mir132	Mir149	Mir212	Mir124a-2	Gm3230
genes with long introns (>400kb)	31315	162	498	16	2.57627	6.21052	7.8458e-09	Cntnap2	Gpr158	Nell1	Lrrc7	Celf2	Cntn5	Grid1	Dlg2	Sntg1	Kcnh7	Nrxn3	Cntn4	Bai3	Nrxn1	Ralyl	Lphn3
Chromosome: chr1	31315	162	1684	15	8.71174	1.72182	0.028611	Camsap2	Ildr2	Dst	Npas2	Rgs20	Sntg1	Cd34	Unc80	Bai3	Vwc2l	Bend6	Fam163a	A330023F24Rik	Mir149	Arid5a
Chromosome: chr2	31315	162	2866	20	14.8265	1.34894	0.104094	Gpr158	Celf2	Zfp385b	Gm13889	Pkig	Scn3a	Scn1a	Otud1	Tshz2	Kcnh7	Phyhd1	Pamr1	Snhg11	Garnl3	Rims4	Gm13629	Gm3230	Cacnb2	Oprl1	NR_045543
Chromosome: chr3	31315	162	1509	15	7.80642	1.9215	0.0118702	Lrrc7	Rapgef2	S1pr1	Kcna2	Cyr61	Mbnl1	Etnppl	Trim2	Hist2h4	Slc6a17	Ralyl	Ppm1l	Mir124a-2	2610100L16Rik	1700113A16Rik
Chromosome: chr4	31315	162	1878	8	9.71534	0.82344	0.761931	Grik3	Runx1t1	Calb1	Fut9	Elavl4	Tox	Epha10	B930041F14Rik
Chromosome: chr5	31315	162	1732	11	8.96005	1.22767	0.285368	Rgs12	Fscn1	Kcnk3	Slc4a4	Dpysl5	Srrm4	Mtus2	Sorcs2	Fry	Lphn3	Gm9899
Chromosome: chr6	31315	162	1658	7	8.57723	0.816114	0.759947	Cntnap2	Prickle2	Klf14	Hrh1	Cntn6	Trpv6	Cntn4
Chromosome: chr7	31315	162	2763	12	14.2937	0.839533	0.77664	Nell1	Chd2	Gsg1l	Pde2a	Atp10a	Dlg2	Ttyh1	Lgi4	Atp1a3	Spon1	Chst8	9430041J12Rik
Chromosome: chr8	31315	162	1396	7	7.22184	0.969282	0.587266	Plat	Gnao1	Vdac3	Dlc1	Necab2	Zmat4	4930488L21Rik
Chromosome: chr9	31315	162	1650	7	8.53585	0.820071	0.755545	Cntn5	Thy1	Clasp2	Senp6	Fam63b	Rbm15b	Arhgap32
Chromosome: chr10	31315	162	1451	10	7.50637	1.3322	0.219735	Rfx4	Oprm1	Bcr	Kif5a	Ascl1	Pde7b	R3hdm2	Tspyl4	Ppp1r14c	Lrrtm3
Chromosome: chr11	31315	162	2286	5	11.826	0.422796	0.993149	Ccdc85a	Mprip	2610035D17Rik	Mir132	Mir212
Chromosome: chr12	31315	162	1031	11	5.33361	2.06239	0.0186452	Zdhhc22	Efr3b	Evl	Kcnk10	Nrxn3	Pqlc3	Kcnh5	Gpr68	Lrfn5	Kcnf1	Gm20063
Chromosome: chr13	31315	162	1103	1	5.70608	0.175252	0.997045	Adamts16
Chromosome: chr14	31315	162	1127	7	5.83024	1.20064	0.365843	Gjb6	Grid1	Stc1	Tsc22d1	Sox7	Rap2a	Slitrk1
Chromosome: chr15	31315	162	1173	8	6.06821	1.31835	0.262591	5031439G07Rik	Adcy8	Nr4a1	Pdxp	Kcnq3	Arid2	AI836003	Sybu
Chromosome: chr16	31315	162	993	0	5.13703	0	1
Chromosome: chr17	31315	162	1537	6	7.95127	0.754596	0.811861	Adcyap1	Xdh	Ptchd4	Kcng3	Nrxn1	Ltbp1
Chromosome: chr18	31315	162	739	7	3.82302	1.83101	0.0900545	Prr16	Mcc	Rit2	Bambi	Pcdhga6	Pcdhb2	A930012L18Rik
Chromosome: chr19	31315	162	995	4	5.14737	0.777095	0.76036	Nt5c2	Wbp1l	Ina	Npas4
Chromosome: chrX	31315	162	1543	1	7.98231	0.125277	0.999727	Syn1
Chromosome: chrY	31315	162	30	0	0.155197	0	1
Chromosome: chrM	31315	162	0	0	0		1
Chromosome: chr13_random	31315	162	9	0	0.0465592	0	1
Chromosome: chr16_random	31315	162	0	0	0		1
Chromosome: chr17_random	31315	162	2	0	0.0103465	0	1
Chromosome: chr1_random	31315	162	12	0	0.0620789	0	1
Chromosome: chr3_random	31315	162	0	0	0		1
Chromosome: chr4_random	31315	162	1	0	0.00517324	0	1
Chromosome: chr5_random	31315	162	4	0	0.020693	0	1
Chromosome: chr7_random	31315	162	5	0	0.0258662	0	1
Chromosome: chr8_random	31315	162	8	0	0.0413859	0	1
Chromosome: chr9_random	31315	162	13	0	0.0672521	0	1
Chromosome: chrUn_random	31315	162	39	0	0.201756	0	1
Chromosome: chrX_random	31315	162	10	0	0.0517324	0	1
Chromosome: chrY_random	31315	162	68	0	0.35178	0	1

## Sheet: useful_GO
regulation of transcription, DNA-templated	regulation of gene expression, epigenetic	regulation of histone gene expression	posttranscriptional regulation of gene expression	regulation of mRNA export from nucleus	signal transduction involved in regulation of gene expression	modulation by virus of host gene expression	regulation of RNA splicing	regulation of viral transcription	regulation of mRNA processing	regulation of production of small RNA involved in gene silencing by RNA	regulation of snoRNA processing	regulation of protein maturation	pre-B cell allelic exclusion	regulation of rRNA processing	regulation of tRNA processing
Adcyap1	Mir124a-2		Elavl4				Mbnl1		Mbnl1			Rfx4
Arid2			Mir124a-2				Rbm15b		Rbm15b
Arid5a			Prr16				Srrm4		Srrm4
Ascl1
Bambi
Bend6
Chd2
Cyr61
Klf14
Npas2
Npas4
Nr4a1
Pde2a
Pkig
Rbm15b
Rfx4
Runx1t1
S1pr1
Sox7
Tox
Tsc22d1
Tshz2

## Sheet: Array_astro_oligo_neur
LIST NAME	Tota genes	Input list	tot Feature counts	Present features	Expected	Fold Enrichment	Uncorrected pvalue
Fold change > 16. Genes statistically enriched in astrocytes	12020	127	97	5	1.02488	4.87864	0.00361277	Gjb6	Lgi4	Rfx4	S1pr1	Slc4a4
Fold change > 4. Genes statistically enriched in astrocytes	12020	127	592	13	6.25491	2.07837	0.00971705	Cyr61	Etnppl	Gjb6	Lgi4	Mcc	Pamr1	Ptchd4	Rfx4	Rgs20	S1pr1	Slc4a4	Sorcs2	Ttyh1
Fold change > 16. Genes statistically enriched in oligodendrocytes	12020	127	65	0	0.686772	0	1
Fold change > 4. Genes statistically enriched in oligodendrocytes	12020	127	383	3	4.04667	0.74135	0.774926	5031439G07Rik	Chst8	Plat
Fold change > 16. Genes statistically enriched in neurons	12020	127	149	6	1.57429	3.81124	0.00496359	Atp1a3	Calb1	Kcnf1	Nell1	Npas4	Snhg11
Fold change > 4. Genes statistically enriched in neurons	12020	127	876	42	9.25557	4.53781	1.08175e-17	AI836003	Adcyap1	Atp1a3	Bend6	Cacnb2	Calb1	Celf2	Cntn4	Cntn6	Cntnap2	Dlg2	Dpysl5	Elavl4	Evl	Ina	Kcnf1	Lrfn5	Lrrtm3	Mtus2	Nell1	Npas4	Nrxn3	Oprl1	Pde2a	Pdxp	Ppp1r14c	Ralyl	Rit2	Runx1t1	Scn1a	Scn3a	Slc6a17	Slitrk1	Snhg11	Syn1	Thy1	Tshz2	Unc80	Vwc2l	Zdhhc22	Zfp385b	Zmat4
Fold change > 4. Genes statistically enriched In Developing Astrocytes Over Mature Astrocytes	12020	127	94	2	0.993178	2.01374	0.261687	Fscn1	Gsg1l
Fold change > 4. Genes statistically enriched In Mature Astrocytes Over Developing Astrocytes	12020	127	54	3	0.570549	5.25809	0.0193177	Etnppl	Gjb6	Npas2
Fold change > 16. Genes statistically enriched In OPCs Over Myelin OLs	12020	127	184	11	1.94409	5.65817	3.82061e-06	Cntn4	Cntn6	Fut9	Lphn3	Lrrtm3	Nrxn1	Oprl1	Rfx4	Runx1t1	Slitrk1	Spon1
Fold change > 4. Genes statistically enriched In OPCs Over Myelin OLs	12020	127	1128	44	11.9181	3.69185	3.66522e-15	2610100L16Rik	Adcy8	Ascl1	Atp1a3	Bai3	Bend6	Ccdc85a	Celf2	Cntn4	Cntn6	Cyr61	Elavl4	Fry	Fut9	Grik3	Gsg1l	Hrh1	Ildr2	Ina	Kcnf1	Lphn3	Lrrtm3	Ltbp1	Necab2	Nr4a1	Nrxn1	Nrxn3	Oprl1	Otud1	Pde2a	Ppp1r14c	Ralyl	Rfx4	Rit2	Runx1t1	Scn1a	Scn3a	Slitrk1	Spon1	Sybu	Tox	Tshz2
Fold change > 16. Genes statistically enriched In Myelin OLs Over OPCs	12020	127	105	0	1.1094	0	1
Fold change > 4. Genes statistically enriched In Myelin OLs Over OPCs	12020	127	506	2	5.34626	0.374094	0.97262	Chst8	Plat
Fold change > 4. Genes statistically enriched in MOG+ myelinating OLs compared to MOG- OLs	12020	127	82	0	0.866389	0	1
Fold change > 16.Genes statistically enriched in in vivo astrocytes compared to cultured astroglia	12020	127	56	2	0.591681	3.3802	0.118131	2610100L16Rik	Gjb6
Fold change > 4. Genes statistically enriched in in vivo astrocytes compared to cultured astroglia	12020	127	431	21	4.55383	4.61151	4.19966e-09	2610100L16Rik	Bai3	Cyr61	Efr3b	Elavl4	Fam163a	Fry	Fut9	Gjb6	Gsg1l	Hrh1	Lgi4	Lphn3	Npas2	Nr4a1	Nrxn1	Pamr1	S1pr1	Tox	Ttyh1	Unc80
Fold change > 16. Genes statistically enriched in cultured astroglia compared to in vivo astrocytes	12020	127	43	0	0.454326	0	1
Fold change > 4. Genes statistically enriched in cultured astroglia compared to in vivo astrocytes	12020	127	469	2	4.95532	0.403606	0.961423	Fscn1	Kcnf1
Selected astrocyte metabolic pathway enzymes	12020	127	39	0	0.412063	0	1
DNA binding proteins enriched in or expressed at high levels in astrocytes	12020	127	36	1	0.380366	2.62905	0.318153	Rfx4
Selected astrocyte expressed receptors	12020	127	43	1	0.454326	2.20106	0.367166	S1pr1
Astrocyte expressed signals that might control endothelial development and motility	12020	127	14	1	0.14792	6.7604	0.138248	Cyr61
Oligodendrocyte synthesis of creatine and carnitine	12020	127	6	0	0.0633943	0	1
Genes in the Notch Signaling pathway	12020	127	26	0	0.274709	0	1
ALL pooled specific genes (measure of specificity)	12020	127	3116	82	32.9228	2.49068	3.60867e-20	2610100L16Rik	5031439G07Rik	AI836003	Adcy8	Adcyap1	Ascl1	Atp1a3	Bai3	Bend6	Cacnb2	Calb1	Ccdc85a	Celf2	Chst8	Cntn4	Cntn6	Cntnap2	Cyr61	Dlg2	Dpysl5	Efr3b	Elavl4	Etnppl	Evl	Fam163a	Fry	Fscn1	Fut9	Gjb6	Grik3	Gsg1l	Hrh1	Ildr2	Ina	Kcnf1	Lgi4	Lphn3	Lrfn5	Lrrtm3	Ltbp1	Mcc	Mtus2
[truncated: 40 more columns]

## Sheet: Barreslab
	Astrocytes_zscore_4	Neurons_zscore_4	oligodendrocyte precursors_zscore_4	oligodendrocyte newly formed_zscore_4	myelinating oligodendrocytes_zscore_4	microglia_zscore_4	endothelial_zscore_4	Astrocytes_zscore_7	Neurons_zscore_7	oligodendrocyte precursors_zscore_7	oligodendrocyte newly formed_zscore_7	myelinating oligodendrocytes_zscore_7	microglia_zscore_7	endothelial_zscore_7	oligodendrocyte precursors_vs_other_oligodendros_zscore_5.2	oligodendrocyte newly formed_vs_other_oligodendros_zscore_5.2	myelinating oligodendrocytes_vs_other_oligodendros_zscore_5.2
TOTAL GENES	23468	23468	23468	23468	23468	23468	23468	23468	23468	23468	23468	23468	23468	23468	23468	23468	23468
INPUT LIST	162	162	162	162	162	162	162	162	162	162	162	162	162	162	162	162	162
FEATURE COUNT	233	364	15	30	149	1298	693	7	31	1	0	5	261	133	89	2	58
PRESENT FEATURE	4	16	0	0	1	5	8	0	2	0	0	0	3	3	0	1	1
EXPECTED	1.6084	2.5127	0.103545	0.207091	1.02855	8.96012	4.78379	0.0483211	0.213994	0.00690302	0	0.0345151	1.80169	0.918101	0.614369	0.013806	0.400375
FOLD ENRICHMENT	2.48694	6.36766	0	0	0.972243	0.558028	1.67231	0	9.34608	0		0	1.66511	3.26761	0	72.4321	2.49766
UNCORRECTED PVAL	0.0783383	5.19011e-09	1	1	0.644914	0.948969	0.107877	1	0.0193161	1	1	1	0.269333	0.0647191	1	0.0137587	0.331189
ZSCORE	1.42	5.725	0.005	0.005	0.005	0.005	1.24	0.005	2.07	0.005	0.005	0.005	0.615	1.52	0.005	2.205	0.44
	Pamr1	AI836003			Rap2a	1700113A16Rik	Atp10a		Npas4				Gm13889	Atp10a		Fam163a	Epha10
	Rgs20	Adcyap1				Gm13889	Bambi		Snhg11				NR_045543	Bambi
	Slc4a4	Cntnap2				NR_045543	Cd34						Phyhd1	Cd34
	Sorcs2	Dpysl5				Phyhd1	Dlc1
		Ina				Wbp1l	Mprip
		Kcng3					Sox7
		Kcnh7					Stc1
		Mtus2					Tsc22d1
		Nell1
		Npas4
		Nrxn3
		Runx1t1
		Snhg11
		Srrm4
		Trpv6
		Zmat4

## Sheet: Linarsson_class
	astrocytes	CA1_CA2_pyramidal	choroid	endothelial	ependymal	interneurons	microglia	mural	oligodendro	perivascularmacrop	SS_pyramidal
TOTAL GENES	19764	19764	19764	19764	19764	19764	19764	19764	19764	19764	19764
INPUT LIST	160	160	160	160	160	160	160	160	160	160	160
FEATURE COUNT	264	389	39	323	296	150	40	102	370	226	81
PRESENT FEATURE	7	11	0	6	0	3	0	1	1	0	5
EXPECTED	2.13722	3.14916	0.315726	2.61486	2.39628	1.21433	0.323821	0.825744	2.99535	1.82959	0.655738
FOLD ENRICHMENT	3.27528	3.49299	0	2.29458	0	2.4705	0	1.21103	0.333851	0	7.625
UNCORRECTED PVAL	0.00579431	0.000337716	1	0.04796	1	0.122269	1	0.564491	0.951977	1	0.000509815
ZSCORE	2.525	3.4	0.005	1.665	0.005	1.165	0.005	0.005	0.005	0.005	3.29
	Gjb6	Atp1a3		Atp10a		Cntnap2		Gm13889	Plat		Arhgap32
	Lgi4	Calb1		Cd34		Nrxn3					Gsg1l
	Rfx4	Celf2		Cyr61		Tspyl4					Kcnf1
	Rgs20	Ildr2		Dlc1							Nrxn1
	S1pr1	Pde2a		Sox7							Pamr1
	Slc4a4	Prickle2		Tsc22d1
	Ttyh1	Runx1t1
		Snhg11
		Spon1
		Thy1
		Trim2
