# Supplementary material for: Mouse models of 17q21.31 microdeletion and microduplication syndromes highlight the importance of Kansl1 for cognition
Source: PLoS Genet. 2017 Jul 13;13(7):e1006886. doi: 10.1371/journal.pgen.1006886 (PMC5531616; doi:10.1371/journal.pgen.1006886)
Supplement: S17 Table — (XLSX) [file pgen.1006886.s026.xlsx]

## Sheet: basic_data
LIST NAME	Tot genes	Input list	tot Feature counts	Present features	Expected	Fold Enrichment	Uncorrected pvalue
short genes (<250bp mature rna)	25785	478	1640	0	30.4022	0	1
long genes (>10kb mature rna)	25785	478	419	0	7.76738	0	1
intronless genes	25785	478	4295	6	79.6203	0.0753576	1	Prob1	Pkdrej	Olig1	Kbtbd13	Tspyl3	C030016D13Rik
genes with long introns (>400kb)	25785	478	565	2	10.4739	0.19095	0.999729	1700112E06Rik	Samd12
genes with many exons (>40)	25785	478	422	8	7.823	1.02263	0.524124	Myh14	Cad	Tep1	Pole	Prkdc	Abca7	Fanca	Cenpe
Chromosome: chr1	25785	478	1917	29	35.5372	0.816047	0.895022	Usp40	Csrp1	G0s2	Mr1	Pde6d	Resp18	Il1r2	Inha	Nhlh1	Ikzf2	Scly	Smarcal1	Ikbke	Aldh9a1	Rrp15	Nvl	Atic	Ankrd39	Ankrd45	Mdh1b	Ccdc150	Fastkd2	Mfsd9	A730008H23Rik	Tmem177	Obsl1	Hjurp	Gm16894	4933439K11Rik
Chromosome: chr2	25785	478	3321	42	61.5644	0.682212	0.998107	Nrsn2	Ak8	Tmem141	Cd59a	Jmjd7	D630003M21Rik	Samhd1	Tpx2	Zfp937	Arrdc1	Zfyve19	Mal	Zfp442	Set	Mavs	Sec23b	Ttc16	Accs	Pter	Polr1b	Slc2a8	Ivd	Ctsz	Rtfdc1	1700026L06Rik	Usp20	Fahd2a	Dpp7	Mmadhc	Dnajc17	BC005624	Pomt1	Gca	Rhov	Samd10	Ptrh1	1700001O22Rik	Tspyl3	Cercam	Zfp133-ps	E130018N17Rik	Gm13483
Chromosome: chr3	25785	478	1734	18	32.1447	0.559967	0.998175	Shc1	Efna1	Nudt17	Setdb1	Ccbl2	Rorc	Zbtb7b	Bche	Cks1b	Ssr2	Dpm3	Mfsd8	Cenpe	Vangl1	Jtb	Gm2011	A230001M10Rik	Gm15417
Chromosome: chr4	25785	478	2151	24	39.875	0.60188	0.998221	Rab42	Gm12942	Mfap2	Smim1	Echdc2	Wdr31	Hdac1	Cyp2j6	Rpa2	Ppie	Mtap	Ptgr1	Fam132a	Decr1	Bend5	Cdca8	Zmym1	Trmt10b	Nsun4	Grhpr	Zbtb8b	9930104L06Rik	Xkr8	Gm13003
Chromosome: chr5	25785	478	2039	20	37.7988	0.529117	0.999659	Slc2a9	Scfd2	Cgref1	Sgsm1	Sirt4	Btbd8	Cad	Idua	Man2b2	Pxmp2	Pole	Polr2j	Tfip11	Tyms	Evc	Fndc4	Wbscr27	Trmt44	Evc2	D130017N08Rik
Chromosome: chr6	25785	478	1872	22	34.703	0.633952	0.993525	Smco3	Ipo8	Rtkn	Chn2	Slc25a13	Mettl20	Elmod3	Ssbp1	Akr1b8	Abcg2	Anxa4	Dfna5	Skap2	Ino80b	Cand2	Retsat	Gstk1	Atp6v0e2	Smyd5	Zc3hc1	Zfp862-ps	AI854703
Chromosome: chr7	25785	478	3112	63	57.69	1.09204	0.244805	Gm5595	Zfp607	Rtn2	Ntn5	AW146154	Zfp551	Wdr93	Myadm	Isoc2a	Atg16l2	Arhgef1	Gm16532	Htatip2	Plekhb1	Fbxo27	9830147E19Rik	Bcat2	Zfp850	Myh14	Ampd3	Meis3	Eif3k	Klc3	Ctf1	Trim68	Map4k1	Clpb	Zfp93	Ap3s2	Car11	Pex11a	Mrpl23	Zim1	Fbxo17	Neu3	Irf3	Zfp109	Stard5	Tnfrsf22	Rassf7	Isoc2b	Tmem147
Chromosome: chr8	25785	478	1665	26	30.8656	0.842361	0.84362	Zfp930	Tradd	Tmem231	Erich1	Gcdh	Ddx19b	Nudt7	Clgn	Man2b1	Shcbp1	Fbxl8	Il27ra	Fanca	Mrps31	Dusp26	Tppp3	Gcsh	Ldhd	1700030K09Rik	Calr3	Nol3	Tnfsf13b	Mmaa	Cyp4v3	Acsf3	Gm4890
Chromosome: chr9	25785	478	1815	28	33.6463	0.832186	0.867921	Mobp	Vwa5a	Lrrc1	Zfp809	Hspb2	Fam219b	Gm684	Cryab	Rab27a	Chek1	Pml	Cib2	Foxb1	Tmed3	Vstm5	Snx19	Zfp558	Kbtbd13	S1pr5	Alg9	Hemk1	Nmnat3	Apeh	6430571L13Rik	Dlec1	Snapc5	Ankrd34c	B230323A14Rik
Chromosome: chr10	25785	478	1613	18	29.9016	0.601974	0.994119	Gng7	Aifm2	Tmem194	Syn3	Prim1	Mettl1	Prep	Ikzf4	Katna1	Abca7	Dgka	Hebp2	Fgf22	Derl3	Fuca2	Nup107	Myl6b	Slc18b1
Chromosome: chr11	25785	478	2595	40	48.1059	0.831499	0.90945	Fbxw10	Slc16a3	Ptrh2	Fkbp10	Arhgap27	Vrk2	Rad51d	2015-09-04	Vps25	Zfp879	Tmem220	Nipsnap1	Nme1	Psmb6	Alox8	Srebf1	Stra13	Coil	Slc35b1	Galk1	Sgsh	Slc22a4	Pes1	Acbd4	Dcxr	3010026O09Rik	Slc46a1	Spdl1	Vmp1	Abcc3	Ghdc	Scrn2	Plcd3	Lrrc45	Slc16a13	Zfp454	Arhgef15	Fads6	Slc26a11	LOC100503496
Chromosome: chr12	25785	478	1158	6	21.4669	0.2795	0.999985	Bdkrb2	Efcab10	Pigh	Rdh12	Tmem121	AI463170
Chromosome: chr13	25785	478	1250	20	23.1724	0.863096	0.781688	Zfp456	Rsl1	Zfp808	Idnk	Zfp429	Nqo2	Pde8b	Cdkal1	Sptlc1	Akr1e1	Nol7	Tmem14c	Cwc27	Srek1ip1	Pelo	Zfp759	Simc1	Zfp595	Zfp459	2810429I04Rik
Chromosome: chr14	25785	478	1261	15	23.3763	0.641675	0.977312	Parp4	R3hcc1	Lcp1	Tep1	Nkx3-1	Ebpl	Lrrc63	1700112E06Rik	Pck2	Cryl1	Emc9	Lgi3	Dleu7	Reep4	Neil2
Chromosome: chr15	25785	478	1315	18	24.3774	0.73839	0.930955	Foxred2	Rarg	Oxr1	Gtse1	Smpd5	C1qtnf6	Gpaa1	Pkdrej	Commd5	Ift27	Fbxo32	Smug1	Top1mt	Ccdc65	Ccdc134	Samd12	Cmbl	Tonsl
Chromosome: chr16	25785	478	1086	12	20.1322	0.596061	0.982644	Tvp23a	Dgcr6	Nmral1	Mcm4	Prkdc	Olig1	Sdf2l1	Ehhadh	Ece2	Mettl22	A630089N07Rik	A930006K02Rik
Chromosome: chr17	25785	478	1685	36	31.2364	1.1525	0.210022	Zfp760	Gm6034	Shd	Tcf19	Zfp229	Slc37a1	Cyp39a1	Rcan2	Dynlt1b	Tnfsf9	Gtf2h4	H2-T22	H2-T9	Mog	Sox8	Zfp54	Msrb1	Cyp4f16	Tnfaip8l1	1700010I14Rik	Pot1b	Slc25a27	Lonp1	Cyp4f13	Zfp52	Cchcr1	Zfp677	Catsperd	Galm	Zfp947	Fsd1	Pisd-ps2	Trmt61b	Gm11110	2810468N07Rik	Gm16702
Chromosome: chr18	25785	478	822	8	15.2382	0.524998	0.986155	Slc35a4	Prob1	Zmat2	Sil1	Pard6g	Apbb3	Fchsd1	Pik3c3
Chromosome: chr19	25785	478	1099	25	20.3732	1.2271	0.171515	Myrf	Lipa	Tcirg1	Efemp2	Cep55	Nfkb2	Ltbp3	Gsto1	Rad9a	Asah2	Rpp30	Rps6kb2	Hoga1	Gsto2	Nudt22	Snx15	Trub1	Calhm2	Cbwd1	Trpt1	D19Bwg1357e	Kazald1	Ssh3	4930481A15Rik	C030016D13Rik
Chromosome: chrX	25785	478	1750	8	32.4413	0.246599	1	Tmsb15b1	Ikbkg	Prickle3	Sytl4	Fam3a	Tmsb15l	Gm6938	3632454L22Rik
Chromosome: chrY	25785	478	30	0	0.556137	0	1
Chromosome: chrM	25785	478	0	0	0		1
Chromosome: chr13_random	25785	478	19	0	0.35222	0	1
Chromosome: chr16_random	25785	478	0	0	0		1
Chromosome: chr17_random	25785	478	2	0	0.0370758	0	1
Chromosome: chr1_random	25785	478	14	0	0.259531	0	1
Chromosome: chr3_random	25785	478	0	0	0		1
Chromosome: chr4_random	25785	478	1	0	0.0185379	0	1
Chromosome: chr5_random	25785	478	4	0	0.0741516	0	1
Chromosome: chr7_random	25785	478	5	0	0.0926895	0	1
Chromosome: chr8_random	25785	478	9	0	0.166841	0	1
Chromosome: chr9_random	25785	478	13	0	0.240993	0	1
Chromosome: chrUn_random	25785	478	40	0	0.741516	0	1
Chromosome: chrX_random	25785	478	11	0	0.203917	0	1
Chromosome: chrY_random	25785	478	69	0	1.27912	0	1
[truncated: 21 more columns]

## Sheet: useful_GO
regulation of transcription, DNA-templated	regulation of gene expression, epigenetic	regulation of histone gene expression	posttranscriptional regulation of gene expression	regulation of mRNA export from nucleus	signal transduction involved in regulation of gene expression	modulation by virus of host gene expression	regulation of RNA splicing	regulation of viral transcription	regulation of mRNA processing	regulation of production of small RNA involved in gene silencing by RNA	regulation of snoRNA processing	regulation of protein maturation	pre-B cell allelic exclusion	regulation of rRNA processing	regulation of tRNA processing	synaptic transmission	adult behavior	regulation of behavior	somatodendritic compartment	learning or memory	social behavior
1700049G17Rik	Chek1		D19Bwg1357e				Rbm42	Gtf2h4	Rbm42			Bcl2l12				Ap2s1	Oxr1		Arhgef15	Abca7
9830147E19Rik	Gtf2h4		Eif3k					Hdac1				Cd59a				Bche			Cad	Bche
Anxa4	Hdac1		Nsun4					Polr2j				Nol3				Gng7			Hdac1	Foxb1
Apbb3	Polr1b		Pml									Sirt4				Syn3			Inha	Man2b1
Bcl2l12	Sirt4		Rps6kb2													Sytl4			Katna1	Pde8b
Cand2																			Nrsn2	Rcan2
Chek1																			Rab27a
Commd5																			Resp18
Dnajc17																			Slc25a27
Dusp26																			Tpx2
Efna1
Foxb1
Gtf2h4
Hdac1
Htatip2
Ikbkg
Ikzf2
Ikzf4
Ino80b
Irf3
Mavs
Meis3
Myrf
Nfkb2
Nhlh1
Nkx3-1
Olig1
Pml
Ppie
Prkdc
Rarg
Rorc
Rsl1
Set
Setdb1
Sirt4
Smarcal1
Snapc5
Sox8
Srebf1
Tcf19
Tfip11
Tradd
Tyms
Vps25
Zbtb7b
Zbtb8b
Zfp229
Zfp28
Zfp442
Zfp454
Zfp52
Zfp54
Zfp551
Zfp607
Zfp677
Zfp772
Zfp773
Zfp808
Zfp809
Zfp879
Zfp93
Zfp940
Zfp954

## Sheet: Array_astro_oligo_neur
LIST NAME	Tota genes	Input list	tot Feature counts	Present features	Expected	Fold Enrichment	Uncorrected pvalue
Fold change > 16. Genes statistically enriched in astrocytes	12019	330	98	0	2.69074	0	1
Fold change > 4. Genes statistically enriched in astrocytes	12019	330	593	10	16.2817	0.614186	0.967481	Cyp4v3	Decr1	Fkbp10	Gstk1	Ivd	Ptgr1	Pxmp2	Retsat	Slc46a1	Srebf1
Fold change > 16. Genes statistically enriched in oligodendrocytes	12019	330	66	6	1.81213	3.31102	0.0093322	Lgi3	Mal	Mobp	Mog	Myrf	S1pr5
Fold change > 4. Genes statistically enriched in oligodendrocytes	12019	330	384	22	10.5433	2.08663	0.000925043	2810468N07Rik	Chn2	Clgn	Cryab	Fbxo32	Gsto1	Lgi3	Mal	Mobp	Mog	Myrf	Nmral1	Plekhb1	Rtkn	S1pr5	2015-09-04	Smco3	Snx15	Sox8	Tmem141	Tmem159	Tppp3
Fold change > 16. Genes statistically enriched in neurons	12019	330	150	2	4.11848	0.485616	0.920884	Gm16532	Rhov
Fold change > 4. Genes statistically enriched in neurons	12019	330	877	12	24.0794	0.498352	0.998386	AI854703	Dleu7	Gm16532	Inha	Myadm	Nipsnap1	Nrsn2	Resp18	Rhov	Sgsm1	Syn3	Tspyl3
Fold change > 4. Genes statistically enriched In Developing Astrocytes Over Mature Astrocytes	12019	330	95	5	2.60837	1.91691	0.120191	Cdca8	Cep55	Cks1b	Shcbp1	Tpx2
Fold change > 4. Genes statistically enriched In Mature Astrocytes Over Developing Astrocytes	12019	330	55	2	1.51011	1.32441	0.448294	Pde8b	Rcan2
Fold change > 16. Genes statistically enriched In OPCs Over Myelin OLs	12019	330	185	2	5.07946	0.393743	0.964892	Dfna5	Resp18
Fold change > 4. Genes statistically enriched In OPCs Over Myelin OLs	12019	330	1129	29	30.9984	0.935532	0.676812	Ampd3	Bend5	Cdca8	Cenpe	Cep55	Chek1	Cib2	Cryl1	Dfna5	Dleu7	Efemp2	Fndc4	Foxred2	G0s2	Inha	Pde8b	Prim1	Resp18	Rtn2	Sgsm1	Shcbp1	Slc18b1	Slc46a1	Syn3	Tmem121	Tpx2	Tspyl3	Vstm5	Zfp229
Fold change > 16. Genes statistically enriched In Myelin OLs Over OPCs	12019	330	106	9	2.91039	3.09237	0.00252565	Gm15417	Lgi3	Mal	Mobp	Mog	S1pr5	2015-09-04	Smco3	Tppp3
Fold change > 4. Genes statistically enriched In Myelin OLs Over OPCs	12019	330	507	23	13.9205	1.65224	0.012664	Cd59a	Chn2	Cryab	Csrp1	Ehhadh	Fbxo32	Gca	Gm15417	Gsto1	Lgi3	Mal	Mobp	Mog	Myrf	Nudt7	S1pr5	2015-09-04	Smco3	Smim1	Snx15	Tmem141	Tmem159	Tppp3
Fold change > 4. Genes statistically enriched in MOG+ myelinating OLs compared to MOG- OLs	12019	330	82	4	2.25144	1.77664	0.188202	Cd59a	Mal	Smco3	Tppp3
Fold change > 16.Genes statistically enriched in in vivo astrocytes compared to cultured astroglia	12019	330	57	0	1.56502	0	1
Fold change > 4. Genes statistically enriched in in vivo astrocytes compared to cultured astroglia	12019	330	432	3	11.8612	0.252925	0.999554	Fndc4	G0s2	Zfp28
Fold change > 16. Genes statistically enriched in cultured astroglia compared to in vivo astrocytes	12019	330	43	1	1.18063	0.847005	0.698585	Cep55
Fold change > 4. Genes statistically enriched in cultured astroglia compared to in vivo astrocytes	12019	330	470	13	12.9046	1.0074	0.529731	Abcg2	Anxa4	Cd59a	Cdca8	Cenpe	Cep55	Cks1b	Cryab	Cyp39a1	Myadm	Ptgr1	Shcbp1	Tpx2
Selected astrocyte metabolic pathway enzymes	12019	330	39	3	1.0708	2.80163	0.0908986	Dcxr	Ivd	Nudt7
DNA binding proteins enriched in or expressed at high levels in astrocytes	12019	330	36	2	0.988435	2.0234	0.259881	Olig1	Srebf1
Selected astrocyte expressed receptors	12019	330	43	0	1.18063	0	1
Astrocyte expressed signals that might control endothelial development and motility	12019	330	14	0	0.384391	0	1
Oligodendrocyte synthesis of creatine and carnitine	12019	330	6	1	0.164739	6.0702	0.153867	Aldh9a1
Genes in the Notch Signaling pathway	12019	330	26	0	0.71387	0	1
ALL pooled specific genes (measure of specificity)	12019	330	3117	82	85.582	0.958145	0.695927	2810468N07Rik	AI854703	Abcg2	Aldh9a1	Ampd3	Anxa4	Bend5	Cd59a	Cdca8	Cenpe	Cep55	Chek1	Chn2	Cib2	Cks1b	Clgn	Cryab	Cryl1	Csrp1	Cyp39a1	Cyp4v3	Dcxr	Decr1	Dfna5	Dleu7	Efemp2	Ehhadh	Fbxo32	Fkbp10	Fndc4	Foxred2	G0s2	Gca	Gm15417	Gm16532	Gstk1	Gsto1	Inha	Ivd	Lgi3	Mal	Mobp
[truncated: 40 more columns]

## Sheet: Barreslab
	Astrocytes_zscore_6	Neurons_zscore_6	oligodendrocyte precursors_zscore_6	oligodendrocyte newly formed_zscore_6	myelinating oligodendrocytes_zscore_6	microglia_zscore_6	endothelial_zscore_6	Astrocytes_zscore_4	Neurons_zscore_4	oligodendrocyte precursors_zscore_4	oligodendrocyte newly formed_zscore_4	myelinating oligodendrocytes_zscore_4	microglia_zscore_4	endothelial_zscore_4	oligodendrocyte precursors_vs_other_oligodendros_zscore_4	oligodendrocyte newly formed_vs_other_oligodendros_zscore_4	myelinating oligodendrocytes_vs_other_oligodendros_zscore_4
TOTAL GENES	25785	25785	25785	25785	25785	25785	25785	25785	25785	25785	25785	25785	25785	25785	25785	25785	25785
INPUT LIST	478	478	478	478	478	478	478	478	478	478	478	478	478	478	478	478	478
FEATURE COUNT	30	89	2	0	20	530	268	257	420	19	36	190	1417	785	528	61	405
PRESENT FEATURE	0	0	0	0	3	10	2	2	3	0	1	10	31	13	12	0	21
EXPECTED	0.556137	1.64987	0.0370758	0	0.370758	9.82509	4.96816	4.76424	7.78592	0.35222	0.667365	3.5222	26.2682	14.5523	9.78802	1.13081	7.50785
FOLD ENRICHMENT	0	0	0		8.09153	1.0178	0.402564	0.419794	0.385311	0	1.49843	2.83913	1.18013	0.893332	1.22599	0	2.79707
UNCORRECTED PVAL	1	1	1	1	0.00570741	0.522064	0.960453	0.953	0.984998	1	0.49038	0.00300103	0.193356	0.699366	0.276684	1	2.59638e-05
ZSCORE	0	0	0	0	2.53	0	0	0	0	0	0.025	2.75	0.87	0	0.595	0	4.05
					Cryab	Abcc3	Arhgef15	Ikbke	Fam132a		Fbxo32	Commd5	4732471J01Rik	Abcg2	A730008H23Rik		Aldh9a1
					R3hcc1	Cryl1	Tnfaip8l1	Srebf1	Gm16532			Cryab	Abcc3	Anxa4	Cand2		Cd59a
					Tppp3	Ctsz			Zbtb8b			Grhpr	Accs	Arhgef15	Cdca8		Commd5
						Man2b1						Lhpp	Anxa4	Bend5	Cep55		Efna1
						Man2b2						Pde6d	Apeh	Cks1b	Pck2		Emc9
						Skap2						Plekhb1	Arhgap27	Efna1	Pole		Fads6
						Slc2a8						R3hcc1	Arhgef1	Erich1	Prim1		Fbxo27
						Tcirg1						Rtkn	Atg16l2	Fkbp10	Samhd1		Grhpr
						Tep1						Tppp3	Cryl1	Il27ra	Sgsm1		Lhpp
						Vrk2						Vmp1	Ctsz	Pelo	Tcf19		Lipa
													Dcxr	Prep	Tonsl		Lrrc1
													Dpp7	Tnfaip8l1	Tpx2		Msrb1
													Fam3a	Zfp52			Nmral1
													Fuca2				Nol3
													Gpaa1				Nudt7
													Isoc2a				Prob1
													Lcp1				R3hcc1
													Man2b1				Rcan2
													Man2b2				Tcirg1
													Nfkb2				Vwa5a
													Ptgr1				Zmat2
													Skap2
													Slc16a3
													Slc2a8
													Slc2a9
													Tcirg1
													Tep1
													Tfip11
													Trmt44
													Vrk2
													Zc3hc1

## Sheet: Linarsson_class
	astrocytes	CA1_CA2_pyramidal	choroid	endothelial	ependymal	interneurons	microglia	mural	oligodendro	perivascularmacrop	SS_pyramidal
TOTAL GENES	19772	19772	19772	19772	19772	19772	19772	19772	19772	19772	19772
INPUT LIST	478	478	478	478	478	478	478	478	478	478	478
FEATURE COUNT	264	288	39	323	296	152	40	101	370	227	98
PRESENT FEATURE	4	1	0	2	11	3	0	1	22	4	1
EXPECTED	6.38236	6.96257	0.942848	7.80872	7.15598	3.67469	0.967024	2.44174	8.94497	5.48786	2.36921
FOLD ENRICHMENT	0.626728	0.143625	0	0.256124	1.53718	0.816395	0	0.409545	2.45948	0.728881	0.422082
UNCORRECTED PVAL	0.88445	0.999175	1	0.996843	0.105694	0.714864	1	0.916096	0.000106656	0.802006	0.909671
ZSCORE	0	0	0	0	1.25	0	0	0	3.705	0	0
	Fkbp10	Zmat2		Abcg2	1700026L06Rik	Atp6v0e2		Hspb2	2810468N07Rik	Abcc3	Nme1
	Gstk1			Efna1	Ak8	Rcan2			Chn2	Ctsz
	Pxmp2				Efcab10	Resp18			Cryab	Lcp1
	Retsat				Mdh1b				Csrp1	Man2b1
					Mr1				Grhpr
					Ptgr1				Lgi3
					Slc22a4				Mal
					Tmem220				Mobp
					Trim68				Mog
					Wdr31				Myrf
					Wdr93				Nmral1
									Olig1
									Plekhb1
									Rtkn
									S1pr5
									2015-09-04
									Smco3
									Smim1
									Sox8
									Tmem159
									Tppp3
									Vmp1
