# Supplementary material for: Mouse models of 17q21.31 microdeletion and microduplication syndromes highlight the importance of Kansl1 for cognition
Source: PLoS Genet. 2017 Jul 13;13(7):e1006886. doi: 10.1371/journal.pgen.1006886 (PMC5531616; doi:10.1371/journal.pgen.1006886)
Supplement: S18 Table — (XLSX) [file pgen.1006886.s027.xlsx]

## Sheet: basic_data
LIST NAME	Tot genes	Input list	tot Feature counts	Present features	Expected	Fold Enrichment	Uncorrected pvalue
short genes (<250bp mature rna)	25785	340	1640	2	21.625	0.0924857	1	Snord37	Mir5046
long genes (>10kb mature rna)	25785	340	419	0	5.52492	0	1
intronless genes	25785	340	4295	38	56.6337	0.670979	0.99833	Tmem158	Maf	Rprml	Fam43b	1110032F04Rik	Hist1h2bc	Adrb2	Pou3f2	Sox4	Htr1b	Ier5	Hist1h3g	Hist1h4h	Klhdc7a	Rassf10	Hist1h4i	Hist1h2ah	Hist1h2af	Hist1h2bk	Hist1h2ai	Hist1h2ag	Hist1h2ae	Hist1h2ad	Hist1h2ac	Hist1h2bf	Hist1h2bg	Hist1h2bj	Hist1h2bl	Hist1h3d	Hist1h3h	Rxfp3	Smarca5-ps	Msx1os	Gm9767	Snord37	Hmga2-ps1	Mir5046	5930403L14Rik
genes with long introns (>400kb)	25785	340	565	22	7.45007	2.95299	7.10053e-06	Cntnap2	Thsd4	Myo16	Pcdh7	Dpp6	Dlgap2	Kcnq5	Nlgn1	Pde10a	Ptprt	Alk	Grm8	Large	Cdh13	Il1rapl2	Chrm3	Csmd1	Unc5d	Galntl6	Plxna4	Sdk1	2610307P16Rik
genes with many exons (>40)	25785	340	422	11	5.56448	1.97683	0.0251915	Col18a1	Obscn	Sptan1	Col12a1	Col4a3	Col4a4	Col5a2	Ptpn13	Col27a1	Csmd1	Sdk1
Chromosome: chr1	25785	340	1917	17	25.2775	0.672535	0.971871	Pid1	Prrx1	2015-03-04	Il1r1	Kcnq5	Pld5	Sulf1	Ackr3	Col4a3	Col4a4	Col5a2	Igfbp2	Plxna2	Atp1b1	Ier5	1500015O10Rik	Hmga2-ps1
Chromosome: chr2	25785	340	3321	26	43.7906	0.593735	0.999253	A430105I19Rik	Slc39a12	Cacnb4	Nfatc2	Cd44	Bdnf	Prrc2b	Sptan1	Zmynd8	Ptprt	Gad2	Gata3	Notch1	Nxph2	Cd93	Thbs1	Angptl2	Pmepa1	Fbln7	Ccdc3	Adamtsl2	Prokr2	St8sia6	Cers6	Cbln4	9430021M05Rik
Chromosome: chr3	25785	340	1734	12	22.8645	0.524832	0.996389	Nlgn1	Sema4a	1110032F04Rik	Trim2	S100a10	Sfrp2	Ptger3	Vcam1	Slc27a3	Tacr3	Stmn2	Lhfp
Chromosome: chr4	25785	340	2151	24	28.363	0.846173	0.831188	Slc25a34	Grin3a	Ccdc24	Fam43b	Lyn	Stk40	Lrrc38	Fblim1	Dhrs3	Pde4b	Prdm16	Phc2	Frem1	Cnr1	Nbl1	Pou3f2	Tcea3	Col27a1	Dmrta2	Klhdc7a	D630039A03Rik	Igsf21	Smarca5-ps	5930403L14Rik
Chromosome: chr5	25785	340	2039	23	26.8862	0.855458	0.81111	Kit	Pcdh7	Dpp6	Igfbp7	Slit2	Epha5	Fosl2	Lfng	En2	Kdr	Msx1	Ptpn13	Sema3e	Mnx1	Baiap2l1	Npffr2	Cds1	Bmp3	Sdk1	Spata18	4932441J04Rik	Msx1os	Dmr
Chromosome: chr6	25785	340	1872	13	24.6841	0.526654	0.997273	Cntnap2	Fbln2	Ankrd7	Crhr2	Grm8	Met	Mgp	Dlx6	Gabarapl1	Wnt2	Plxna4	9530026P05Rik	1700101I11Rik
Chromosome: chr7	25785	340	3112	20	41.0347	0.487392	0.99996	Slco3a1	Arhgef17	Fam196a	Cdkn1c	Rlbp1	Dmpk	Slco2b1	Ccnd1	Ascl2	St8sia2	Slc7a10	Abhd2	Fxyd1	Oca2	Fxyd7	Tmem135	Prss23	Rassf10	Xylt1	Nlrp5-ps
Chromosome: chr8	25785	340	1665	20	21.9546	0.91097	0.699421	Maf	Slc7a2	Fgfr1	Myo16	Tbc1d9	Stox2	Dlgap2	Mcf2l	Cmip	Hpgd	Efnb2	Large	Sfrp1	Cdh13	Csmd1	Slc5a5	Unc5d	Vat1l	BC030500	Galntl6
Chromosome: chr9	25785	340	1815	20	23.9325	0.835683	0.827369	Tmem158	Thsd4	4931429I11Rik	Hcn4	Calml4	Megf11	Eomes	Slc38a3	Dag1	Col12a1	Onecut1	Htr1b	Barx2	Pde4a	Wdr6	Slc6a20a	Olfm2	Hcrtr2	D430036J16Rik	Gm16551
Chromosome: chr10	25785	340	1613	29	21.269	1.36349	0.0563929	Best3	Col18a1	Rfx6	Socs2	Dcn	Jmjd1c	Midn	Prdm1	Eef2	Marcks	Gadd45b	S100b	Cd24a	Col6a1	Timp3	Ggt5	Kcnmb4	Popdc3	Rspo3	Tmem200a	Slc5a8	Trhde	Nr2e1	Ust	Nxph4	Gm9767	Snord37	Gm20110	5730420D15Rik
Chromosome: chr11	25785	340	2595	21	34.2176	0.61372	0.995877	Gas2l2	Rprml	Acsl6	Rai1	Gprc5c	Cacna1g	Gfap	Obscn	Rara	Grb10	Crk	Adora2b	Mpp3	Otx1	Slfn2	Sox9	Ppp2ca	Cacng4	Dusp14	Smim5	D630024D03Rik
Chromosome: chr12	25785	340	1158	13	15.2693	0.851379	0.761689	Cdhr3	Coch	Fut8	Sstr1	Serpina3n	Arg2	Fos	Pcnx	Trib2	Mfsd7c	Flrt2	2410018L13Rik	1700030C10Rik
Chromosome: chr13	25785	340	1250	29	16.4825	1.75945	0.00241626	Nedd9	Ube2ql1	Gm3604	Hist1h2bc	Gng4	Bmp6	Fgf10	Sox4	Msx2	Irf4	Chrm3	Hist1h3g	Hist1h4h	Hist1h4i	Hist1h2ah	Hist1h2af	Hist1h2bk	Hist1h2ai	Hist1h2ag	Hist1h2ae	Hist1h2ad	Hist1h2ac	Hist1h2bf	Hist1h2bg	Hist1h2bj	Hist1h2bl	Hist1h3d	Hist1h3h	2610307P16Rik
Chromosome: chr14	25785	340	1261	11	16.6275	0.661555	0.947089	Ednrb	Lgals3	Adra1a	Mmp14	Scel	Fut11	Slc35f4	Loxl2	Htr2a	Sntn	Zmiz1
Chromosome: chr15	25785	340	1315	14	17.3395	0.807403	0.829188	A4galt	Npr3	Mkl1	Plec	Kcnj4	Sstr3	Aqp2	Krt18	Sntb1	Syt10	Kdelr3	Rspo2	Plcxd3	Rxfp3
Chromosome: chr16	25785	340	1086	11	14.32	0.768159	0.851854	Gmnc	Tbx1	Fgd4	Hes1	Masp1	Cldn1	Dexi	Pvrl3	Vasn	Scarf2	Igf2bp2
Chromosome: chr17	25785	340	1685	8	22.2183	0.360063	0.999891	Tmem204	Tmem200c	Pde10a	Alk	T	Atp6v0c	Cpne5	Atp6v0c-ps2
Chromosome: chr18	25785	340	822	15	10.8389	1.38391	0.12945	Nrep	Mapre2	Adrb2	Lipg	St8sia5	Cdo1	Pcdhgb1	Pcdhgb5	Pcdhga3	Pcdhga7	Pcdhga8	Pcdhga9	Pcdha12	Grp	Gm10549
Chromosome: chr19	25785	340	1099	8	14.4914	0.552053	0.978712	Gcnt1	Pcsk5	Papss2	Tll2	1700028P14Rik	Mamdc2	Dmrt3	Mir5046
Chromosome: chrX	25785	340	1750	6	23.0754	0.260017	0.999996	Nhs	Pls3	Arx	Htr2c	Cldn2	Il1rapl2
Chromosome: chrY	25785	340	30	0	0.395579	0	1
Chromosome: chrM	25785	340	0	0	0		1
Chromosome: chr13_random	25785	340	19	0	0.250533	0	1
Chromosome: chr16_random	25785	340	0	0	0		1
Chromosome: chr17_random	25785	340	2	0	0.0263719	0	1
Chromosome: chr1_random	25785	340	14	0	0.184603	0	1
Chromosome: chr3_random	25785	340	0	0	0		1
Chromosome: chr4_random	25785	340	1	0	0.013186	0	1
Chromosome: chr5_random	25785	340	4	0	0.0527438	0	1
Chromosome: chr7_random	25785	340	5	0	0.0659298	0	1
Chromosome: chr8_random	25785	340	9	0	0.118674	0	1
Chromosome: chr9_random	25785	340	13	0	0.171417	0	1
Chromosome: chrUn_random	25785	340	40	0	0.527438	0	1
Chromosome: chrX_random	25785	340	11	0	0.145046	0	1
Chromosome: chrY_random	25785	340	69	0	0.909831	0	1

## Sheet: useful_GO
regulation of transcription, DNA-templated	regulation of gene expression, epigenetic	regulation of histone gene expression	posttranscriptional regulation of gene expression	regulation of mRNA export from nucleus	signal transduction involved in regulation of gene expression	modulation by virus of host gene expression	regulation of RNA splicing	regulation of viral transcription	regulation of mRNA processing	regulation of production of small RNA involved in gene silencing by RNA	regulation of snoRNA processing	regulation of protein maturation	pre-B cell allelic exclusion	regulation of rRNA processing	regulation of tRNA processing	synaptic transmission	adult behavior	regulation of behavior	somatodendritic compartment	learning or memory	social behavior
Adrb2	Fos		Eef2		Msx1							Masp1				Adrb2	Cacnb4	Cdh13	Adrb2	Adrb2	Cntnap2
Alk			En2		Msx2							S100b				Bdnf	Cntnap2	Cnr1	Bdnf	Bdnf	Nr2e1
Arx			Igf2bp2		T							Thbs1				Cacna1g	Dmrt3	Crhr2	Cacna1g	Cnr1	Tbx1
Ascl2			Rara													Cacnb4	Htr2a	Efnb2	Chrm3	Cntnap2
Barx2			S100b													Cacng4	Htr2c	Fgf10	Cntnap2	Htr2a
Bdnf			Sox4													Cd24a	Met	Hcrtr2	Cpne5	Kit
Bmp3			Thbs1													Chrm3	Sdk1	Htr1b	Crhr2	S100b
Bmp6																Dlgap2		Htr2a	Dlgap2
Ccnd1																Dmpk		Kdr	Dpp6
Cdh13																Gad2		Lyn	Epha5
Cdkn1c																Gng4		Met	Gabarapl1
Crhr2																Grin3a		Nbl1	Grin3a
Crk																Grm8		Nlgn1	Grm8
Dlx6																Hcn4		Notch1	Hcn4
Dmrt3																Hcrtr2		Plxna4	Htr2a
Dmrta2																Htr1b		Ptger3	Kcnj4
Ednrb																Htr2a		Slit2	Kdr
En2																Htr2c		Tacr3	Met
Eomes																Kcnj4		Thbs1	Nlgn1
Epha5																Kcnmb4			Pde10a
Fgf10																Kcnq5			Pde4b
Fgfr1																Met			Ptger3
Fos																Nlgn1			Rara
Fosl2																Npffr2			S100b
Gata3																Sstr1			Slc7a10
Gm3604																Sstr3			Stmn2
Hes1																Syt10			Tacr3
Irf4																Tacr3
Jmjd1c
Kit
Loxl2
Maf
Mcf2l
Met
Mkl1
Mnx1
Msx1
Msx2
Nfatc2
Notch1
Nr2e1
Onecut1
Otx1
Pid1
Pou3f2
Ppp2ca
Prdm1
Prdm16
Prrx1
Rai1
Rara
Rfx6
Sfrp1
Sfrp2
Slc38a3
Sox4
Sox9
T
Tbx1
Tcea3
Trib2
Wnt2
Zmiz1
Zmynd8

## Sheet: Array_astro_oligo_neur
LIST NAME	Tota genes	Input list	tot Feature counts	Present features	Expected	Fold Enrichment	Uncorrected pvalue
Fold change > 16. Genes statistically enriched in astrocytes	12019	222	98	10	1.81013	5.52445	1.27954e-05	Adora2b	Gfap	Mamdc2	Nr2e1	Papss2	Slc39a12	Slc7a10	Slc7a2	Sox9	Vcam1
Fold change > 4. Genes statistically enriched in astrocytes	12019	222	593	31	10.9532	2.83023	1.453e-07	Acsl6	Adora2b	Cd44	Dhrs3	Dmrta2	Ednrb	Fgfr1	Fxyd1	Gfap	Hes1	Igfbp2	Lfng	Mamdc2	Masp1	Mmp14	Nedd9	Notch1	Nr2e1	Papss2	Pde4b	Prdm16	Prrx1	Rlbp1	Serpina3n	Slc38a3	Slc39a12	Slc7a10	Slc7a2	Sox9	Timp3	Vcam1
Fold change > 16. Genes statistically enriched in oligodendrocytes	12019	222	66	0	1.21907	0	1
Fold change > 4. Genes statistically enriched in oligodendrocytes	12019	222	384	4	7.09277	0.563955	0.928017	Mgp	Pcdh7	Rassf10	Ust
Fold change > 16. Genes statistically enriched in neurons	12019	222	150	9	2.77061	3.24838	0.00186026	Cd24a	Fxyd7	Galntl6	Grp	Htr2c	Met	Plcxd3	Stmn2	Trhde
Fold change > 4. Genes statistically enriched in neurons	12019	222	877	51	16.1989	3.14837	9.0939e-14	Arg2	Cacna1g	Cbln4	Cd24a	Cds1	Cers6	Cnr1	Cntnap2	Coch	Cpne5	Dcn	Dpp6	Dusp14	Efnb2	Epha5	Flrt2	Fosl2	Fxyd7	Galntl6	Grb10	Grp	Htr2c	Il1rapl2	Kcnq5	Kit	2015-03-04	Mcf2l	Met	Myo16	Npr3	Nrep	Nxph2	Olfm2	Pcsk5	Pde10a	Plcxd3	Plxna2	Ptger3	Rprml	Rspo2	S100a10	Slc35f4
Fold change > 4. Genes statistically enriched In Developing Astrocytes Over Mature Astrocytes	12019	222	95	6	1.75472	3.41935	0.00824543	1110032F04Rik	Cd24a	Kcnmb4	Marcks	Rassf10	Socs2
Fold change > 4. Genes statistically enriched In Mature Astrocytes Over Developing Astrocytes	12019	222	55	2	1.01589	1.96871	0.270128	Hist1h4i	Tmem204
Fold change > 16. Genes statistically enriched In OPCs Over Myelin OLs	12019	222	185	20	3.41709	5.85293	1.93302e-10	Ackr3	Adora2b	Atp1b1	Cacng4	Ccnd1	Cdo1	Dpp6	Ednrb	Flrt2	Grin3a	Megf11	Nr2e1	Olfm2	Pid1	Prrx1	Prss23	Rlbp1	Sulf1	Trib2	Vcam1
Fold change > 4. Genes statistically enriched In OPCs Over Myelin OLs	12019	222	1129	61	20.8535	2.92517	4.91532e-15	1110032F04Rik	9430021M05Rik	Ackr3	Acsl6	Adora2b	Atp1b1	Cacna1g	Cacng4	Ccnd1	Cd24a	Cdh13	Cdo1	Cers6	Cnr1	Col18a1	Dpp6	Ednrb	Efnb2	Epha5	Fgfr1	Flrt2	Fxyd7	Grb10	Grin3a	Grp	Ier5	Igsf21	Kcnmb4	Lyn	Maf	Mcf2l	Megf11	Midn	Mmp14	Myo16	Nlgn1	Notch1	Nr2e1	Olfm2	Pid1	Plcxd3	Plxna2
Fold change > 16. Genes statistically enriched In Myelin OLs Over OPCs	12019	222	106	1	1.9579	0.510751	0.862616	Mgp
Fold change > 4. Genes statistically enriched In Myelin OLs Over OPCs	12019	222	507	5	9.36467	0.533921	0.960561	Gng4	Hist1h2bc	Hist1h4i	Mgp	Rassf10
Fold change > 4. Genes statistically enriched in MOG+ myelinating OLs compared to MOG- OLs	12019	222	82	3	1.5146	1.98072	0.193232	Hist1h2bc	Mgp	Slco3a1
Fold change > 16.Genes statistically enriched in in vivo astrocytes compared to cultured astroglia	12019	222	57	5	1.05283	4.74909	0.00394401	Adora2b	Pde4b	Rlbp1	Sema4a	Slc7a10
Fold change > 4. Genes statistically enriched in in vivo astrocytes compared to cultured astroglia	12019	222	432	22	7.97937	2.75711	1.62342e-05	Acsl6	Adora2b	Cnr1	Ednrb	Epha5	Fos	Grin3a	Igsf21	Nlgn1	Pcdh7	Pde4b	Pou3f2	Rlbp1	Rspo3	S100b	Sema4a	Slc25a34	Slc39a12	Slc7a10	Tmem204	Trib2	Vcam1
Fold change > 16. Genes statistically enriched in cultured astroglia compared to in vivo astrocytes	12019	222	43	4	0.794242	5.03625	0.00795723	1500015O10Rik	Cd24a	Prss23	Stmn2
Fold change > 4. Genes statistically enriched in cultured astroglia compared to in vivo astrocytes	12019	222	470	32	8.68125	3.6861	1.42884e-10	1500015O10Rik	Bmp6	Calml4	Ccdc3	Ccnd1	Cd24a	Cd44	Cers6	Col18a1	Col5a2	Col6a1	Dcn	Dusp14	Fosl2	Grb10	Igf2bp2	Lgals3	Loxl2	Maf	Met	Mgp	Npr3	Olfm2	Prss23	S100a10	Sema3e	Serpina3n	Sfrp1	Slco3a1	St8sia2	Stmn2	Sulf1
Selected astrocyte metabolic pathway enzymes	12019	222	39	1	0.720359	1.3882	0.517251	Acsl6
DNA binding proteins enriched in or expressed at high levels in astrocytes	12019	222	36	6	0.664947	9.02327	4.548e-05	Hes1	Nr2e1	Otx1	Prdm16	Prrx1	Sox9
Selected astrocyte expressed receptors	12019	222	43	2	0.794242	2.51812	0.188289	Ednrb	Notch1
Astrocyte expressed signals that might control endothelial development and motility	12019	222	14	0	0.258591	0	1
Oligodendrocyte synthesis of creatine and carnitine	12019	222	6	0	0.110825	0	1
Genes in the Notch Signaling pathway	12019	222	26	3	0.48024	6.24688	0.0118169	Hes1	Lfng	Notch1
ALL pooled specific genes (measure of specificity)	12019	222	3117	136	57.5733	2.3622	3.89152e-29	1110032F04Rik	1500015O10Rik	9430021M05Rik	Ackr3	Acsl6	Adora2b	Arg2	Atp1b1	Bmp6	Cacna1g	Cacng4	Calml4	Cbln4	Ccdc3	Ccnd1	Cd24a	Cd44	Cdh13	Cdo1	Cds1	Cers6	Cnr1	Cntnap2	Coch	Col18a1	Col5a2	Col6a1	Cpne5	Dcn	Dhrs3	Dmrta2	Dpp6	Dusp14	Ednrb	Efnb2	Epha5	Fgfr1	Flrt2	Fos	Fosl2	Fxyd1	Fxyd7
[truncated: 94 more columns]

## Sheet: Barreslab
	Astrocytes_zscore_6	Neurons_zscore_6	oligodendrocyte precursors_zscore_6	oligodendrocyte newly formed_zscore_6	myelinating oligodendrocytes_zscore_6	microglia_zscore_6	endothelial_zscore_6	Astrocytes_zscore_4	Neurons_zscore_4	oligodendrocyte precursors_zscore_4	oligodendrocyte newly formed_zscore_4	myelinating oligodendrocytes_zscore_4	microglia_zscore_4	endothelial_zscore_4	oligodendrocyte precursors_vs_other_oligodendros_zscore_4	oligodendrocyte newly formed_vs_other_oligodendros_zscore_4	myelinating oligodendrocytes_vs_other_oligodendros_zscore_4
TOTAL GENES	25785	25785	25785	25785	25785	25785	25785	25785	25785	25785	25785	25785	25785	25785	25785	25785	25785
INPUT LIST	340	340	340	340	340	340	340	340	340	340	340	340	340	340	340	340	340
FEATURE COUNT	30	89	2	0	20	530	268	257	420	19	36	190	1417	785	528	61	405
PRESENT FEATURE	0	2	0	0	0	6	7	13	21	3	0	2	21	19	32	2	2
EXPECTED	0.395579	1.17355	0.0263719	0	0.263719	6.98856	3.53384	3.38879	5.5381	0.250533	0.474695	2.50533	18.6845	10.351	6.96219	0.804344	5.34031
FOLD ENRICHMENT	0	1.70423	0		0	0.858546	1.98085	3.83618	3.79191	11.9745	0	0.798297	1.12393	1.83558	4.59626	2.4865	0.37451
UNCORRECTED PVAL	1	0.328309	1	1	1	0.702162	0.0656235	4.09233e-05	2.22632e-07	0.00188252	1	0.71697	0.321748	0.00855842	9.05432e-13	0.192205	0.97119
ZSCORE	0	0.445	0	0	0	0	1.51	3.94	5.05	2.9	0	0	0.465	2.385	7.05	0.87	0
		2015-03-04				Hmga2-ps1	Adamtsl2	5930403L14Rik	Cbln4	Dcn		Gfap	Adrb2	Ackr3	Bmp6	Pcdh7	Gfap
		Prrc2b				Ier5	Cd93	Adora2b	Cnr1	Megf11		Slco3a1	Atp6v0c	Adamtsl2	Ccnd1	Sema3e	Slco3a1
						Irf4	Crk	Fgfr1	Cntnap2	Sulf1			Atp6v0c-ps2	Cd93	Col12a1
						Lfng	Igfbp7	Gfap	Cpne5				Col27a1	Col4a3	Col18a1
						Slfn2	Kdr	Igfbp2	Dlx6				Gadd45b	Crk	Col5a2
						Stk40	Mfsd7c	Mamdc2	Eomes				Gcnt1	Gata3	Col6a1
							Mgp	Otx1	Gad2				Hmga2-ps1	Grb10	Fbln2
								Prdm16	Galntl6				Hpgd	Igfbp7	Fgfr1
								Ptpn13	Hcn4				Ier5	Il1r1	Frem1
								Slc25a34	Il1rapl2				Irf4	Kdr	Gcnt1
								Slc7a2	2015-03-04				Lfng	Loxl2	Grb10
								Sox9	Met				Lgals3	Mfsd7c	Hes1
								Vcam1	Nrep				Lyn	Mgp	Ier5
									Nxph2				Mir5046	Nrep	Igfbp2
									Nxph4				Mkl1	Pcnx	Kit
									Prokr2				Pmepa1	Pls3	Loxl2
									Prrc2b				Slco2b1	Slc6a20a	Lyn
									St8sia2				Slfn2	T	Maf
									Stmn2				Stk40	Tcea3	Msx1
									Trhde				Tmem135		Msx1os
									Unc5d				Vasn		Otx1
															Pde10a
															Plxna2
															Prdm1
															Serpina3n
															Slc38a3
															Slc6a20a
															Slc7a10
															Sox9
															Thbs1
															Vat1l
															Vcam1

## Sheet: Linarsson_class
	astrocytes	CA1_CA2_pyramidal	choroid	endothelial	ependymal	interneurons	microglia	mural	oligodendro	perivascularmacrop	SS_pyramidal
TOTAL GENES	19772	19772	19772	19772	19772	19772	19772	19772	19772	19772	19772
INPUT LIST	336	336	336	336	336	336	336	336	336	336	336
FEATURE COUNT	264	288	39	323	296	152	40	101	370	227	98
PRESENT FEATURE	19	11	5	9	16	7	1	5	3	6	5
EXPECTED	4.48634	4.89419	0.662755	5.48897	5.03014	2.58305	0.679749	1.71637	6.28768	3.85758	1.66539
FOLD ENRICHMENT	4.23507	2.24756	7.54426	1.63965	3.18082	2.70998	1.47113	2.91313	0.477124	1.55538	3.00231
UNCORRECTED PVAL	1.43161e-07	0.0105999	0.000492845	0.101139	5.08956e-05	0.0153399	0.496552	0.029029	0.952491	0.19053	0.0259164
ZSCORE	5.135	2.305	3.295	1.28	3.89	2.165	0.01	1.9	0	0.88	1.945
	5930403L14Rik	Bdnf	Baiap2l1	Ccnd1	1500015O10Rik	Arx	Gcnt1	Ackr3	Hist1h2bc	Adrb2	Coch
	Acsl6	Cds1	Cldn1	Cd93	1700028P14Rik	Atp1b1		Ggt5	Hist1h4h	Fblim1	Fxyd7
	Adora2b	Cmip	Cldn2	Igfbp7	Bmp6	Atp6v0c-ps2		Hes1	Pde4b	Hpgd	Kcnj4
	Ednrb	Dcn	Igfbp2	Kdr	Calml4	Cnr1		Mgp		Lyn	Pcdh7
	Fgfr1	Grin3a	Tcea3	Mfsd7c	Ccdc3	Cntnap2		Timp3		Maf	Stmn2
	Fxyd1	Grp		Notch1	Cd24a	Gabarapl1				Slfn2
	Gfap	Pls3		Prss23	Cdhr3	Gad2
	Nr2e1	Rprml		Slco2b1	Dmrta2
	Papss2	Sema3e		Tmem204	Fbln7
	Pou3f2	Sptan1			Fos
	Prrx1	Thsd4			Lgals3
	Rlbp1				Mamdc2
	S100b				Msx1
	Slc38a3				Smim5
	Slc39a12				Sntn
	Slc7a10				Syt10
	Slc7a2
	Sox9
	Vcam1
