# Supplementary material for: Mouse models of 17q21.31 microdeletion and microduplication syndromes highlight the importance of Kansl1 for cognition
Source: PLoS Genet. 2017 Jul 13;13(7):e1006886. doi: 10.1371/journal.pgen.1006886 (PMC5531616; doi:10.1371/journal.pgen.1006886)
Supplement: S19 Table — (XLSX) [file pgen.1006886.s028.xlsx]

## Sheet: basic_data
LIST NAME	Tot genes	Input list	tot Feature counts	Present features	Expected	Fold Enrichment	Uncorrected pvalue
short genes (<250bp mature rna)	25785	337	1640	3	21.4342	0.139963	1	Mir152	Mir199b	Mir497
long genes (>10kb mature rna)	25785	337	419	0	5.47617	0	1
intronless genes	25785	337	4295	5	56.134	0.0890726	1	Pkdrej	Tspyl3	Mir152	Mir199b	Mir497
genes with long introns (>400kb)	25785	337	565	1	7.38433	0.135422	0.999456	Cpq
genes with many exons (>40)	25785	337	422	4	5.51538	0.725245	0.80422	Dnah6	Tep1	Abca7	Dock6
Chromosome: chr1	25785	337	1917	19	25.0545	0.758348	0.919324	BC026585	Klhl20	Ccdc108	Ly96	St18	Stk16	Mr1	Il1r2	Ikbke	Tor3a	Cyp27a1	Daw1	Glb1l	Hibch	Mfsd9	A730008H23Rik	Hjurp	Gm16894	4933439K11Rik
Chromosome: chr2	25785	337	3321	29	43.4042	0.668138	0.994731	Tmem141	Dhtkd1	Cd59a	Abl1	Cd82	Zfp937	Arrdc1	Gins1	Sfmbt2	Set	Mavs	Accs	Pter	Lbp	Ptgs1	Polr1b	Traf1	Bub1b	Ctsz	Wdr38	Ermn	Dpp7	Rabepk	Rhov	Agbl2	Helz2	Tspyl3	Cercam	Mir199b
Chromosome: chr3	25785	337	1734	12	22.6627	0.529504	0.995938	Frrs1	Efna1	Tspan2	Ccbl2	Tuft1	Cldn11	Zbtb7b	Ugt8a	Car13	A230001M10Rik	Gm15417	Tspan2os
Chromosome: chr4	25785	337	2151	20	28.1127	0.711421	0.961606	Plekhn1	Tmem88b	Elovl1	Rab42	Gm12942	Cyp2j12	Gm13157	Mfap2	Smim1	Wdr31	Plin2	Cdkn2b	Cyp2j6	Mtap	Fam213b	Fam132a	Ubxn11	Zbtb8b	Npr2	Xkr8
Chromosome: chr5	25785	337	2039	16	26.6489	0.600399	0.992038	Slc2a9	Cgref1	Sgsm1	Sirt4	Slc8b1	Zcchc4	Acads	Man2b2	Tyms	Evc	Wbscr27	Ccdc146	Evc2	Fam185a	Trim56	D130017N08Rik
Chromosome: chr6	25785	337	1872	19	24.4663	0.776578	0.900062	Mitf	Chn2	Dnah6	Slc25a13	Dok1	Rad51ap1	Bet1	Rab19	Abcg2	Anxa4	Loxl3	Vamp8	Skap2	Cand2	Arhgef5	Camk1	D6Wsu163e	Smyd5	Gimap9
Chromosome: chr7	25785	337	3112	38	40.6726	0.934289	0.698105	Zfp941	Zfp607	Rtn2	AW146154	Lipe	Trim21	Myadm	Cd151	Arhgef1	Plekhb1	Fbxo27	Meis3	Klc3	Capn5	Ctf1	Trim68	Mag	Fbxo17	Neu3	Zfp111	Tnfrsf22	Spns1	Rassf7	2610034B18Rik	Zfp819	Zfp773	Shkbp1	Athl1	Tmem159	Kif22	Tpcn2	Grwd1	Dnajb13	Zfp954	Nkx6-2	Alg8	4732471J01Rik	Gm16938
Chromosome: chr8	25785	337	1665	13	21.7609	0.597402	0.986027	Tradd	Pkd1l3	Gcdh	Slc12a4	Nudt7	Adam32	Stxbp2	Fbxl8	Ldhd	1700030K09Rik	Calr3	Kcnn1	Ppp1r3b
Chromosome: chr9	25785	337	1815	14	23.7213	0.590186	0.990263	Acp5	Vwa5a	Gm684	Birc3	Pml	Cish	Cib2	2310030G06Rik	Vstm5	S1pr5	Trf	Rtp3	Dock6	Dlec1
Chromosome: chr10	25785	337	1613	12	21.0813	0.569225	0.98995	Aifm2	Hmg20b	Lrriq1	Stat6	Erbb3	Abca7	Dgka	Fgf22	Slc29a3	Pcbd1	Syde1	Slc18b1
Chromosome: chr11	25785	337	2595	39	33.9156	1.14991	0.199614	Rffl	Fbxw10	Mapt	Kansl1	Fkbp10	Slc39a11	Vrk2	Llgl2	Zfp879	Shroom1	Arf2	Itga3	Crhr1	Gucy2e	Nipsnap1	Pctp	Map2k3	Syngr2	Alox8	Srebf1	Stra13	Polm	Sgsh	Copz2	Aspa	Dcxr	Slc46a1	Ghdc	Pnpo	Scrn2	Lrrc45	Slc16a13	Fads6	Slc26a11	D030028A08Rik	Map2k3os	Mir152	Mir497	LOC100503496
Chromosome: chr12	25785	337	1158	7	15.1346	0.462516	0.99412	Abcd4	Bdkrb2	Ifi27	4930447C04Rik	Rdh12	Agmo	AI463170
Chromosome: chr13	25785	337	1250	14	16.337	0.85695	0.760038	Zfp456	Slc35d2	Rsl1	Zfp808	Idnk	Zfp429	Cast	Tert	Cwc27	Srek1ip1	Rpp40	Fbxw17	Zfp459	2810429I04Rik
Chromosome: chr14	25785	337	1261	8	16.4808	0.485414	0.993797	9930012K11Rik	Rnf17	Chdh	Tep1	Il17rb	Nudt13	Dleu7	Neil2
Chromosome: chr15	25785	337	1315	15	17.1865	0.872776	0.741918	Galnt6	Cpsf1	Fam83h	Gtse1	Smpd5	C1qtnf6	Spef2	Naga	Pkdrej	Cpq	Wisp1	Serhl	Top1mt	Capsl	Zfp7
Chromosome: chr16	25785	337	1086	9	14.1936	0.634089	0.948345	Tvp23a	Dgcr6	Nmral1	Spag6	Ehhadh	Efcab1	Ccdc14	A630089N07Rik	A930006K02Rik
Chromosome: chr17	25785	337	1685	22	22.0223	0.998987	0.533738	BC051142	Tcf19	2210404O09Rik	Tnfsf9	Zfp54	Msrb1	Cyp4f16	Tnfaip8l1	Nudt12	Lhfpl5	9130008F23Rik	Clic1	Cyp4f13	Cchcr1	Zfp677	Efhb	Zfp947	Dnph1	Pisd-ps2	Gm16386	Gm11110	Gm16702
Chromosome: chr18	25785	337	822	2	10.7432	0.186164	0.999794	Mbp	Arsi
Chromosome: chr19	25785	337	1099	20	14.3635	1.39242	0.0862771	Itprip	Myrf	Vps51	Tcirg1	Efemp2	Nfkb2	Gsto1	Ostf1	As3mt	Rps6kb2	Hoga1	Nudt22	Vwce	Pyroxd2	Nmrk1	Trpt1	Ssh3	4930481A15Rik	Gm9895	1500015L24Rik
Chromosome: chrX	25785	337	1750	8	22.8718	0.349775	0.999934	Renbp	Plp1	Prickle3	Sytl4	Zfp92	Mtap7d3	Gm6938	3632454L22Rik
Chromosome: chrY	25785	337	30	0	0.392088	0	1
Chromosome: chrM	25785	337	0	0	0		1
Chromosome: chr13_random	25785	337	19	0	0.248323	0	1
Chromosome: chr16_random	25785	337	0	0	0		1
Chromosome: chr17_random	25785	337	2	0	0.0261392	0	1
Chromosome: chr1_random	25785	337	14	0	0.182975	0	1
Chromosome: chr3_random	25785	337	0	0	0		1
Chromosome: chr4_random	25785	337	1	0	0.0130696	0	1
Chromosome: chr5_random	25785	337	4	0	0.0522785	0	1
Chromosome: chr7_random	25785	337	5	0	0.0653481	0	1
Chromosome: chr8_random	25785	337	9	0	0.117627	0	1
Chromosome: chr9_random	25785	337	13	0	0.169905	0	1
Chromosome: chrUn_random	25785	337	40	0	0.522785	0	1
Chromosome: chrX_random	25785	337	11	1	0.143766	6.95576	0.134754	Tmlhe
Chromosome: chrY_random	25785	337	69	0	0.901803	0	1

## Sheet: useful_GO
regulation of transcription, DNA-templated	regulation of gene expression, epigenetic	regulation of histone gene expression	posttranscriptional regulation of gene expression	regulation of mRNA export from nucleus	signal transduction involved in regulation of gene expression	modulation by virus of host gene expression	regulation of RNA splicing	regulation of viral transcription	regulation of mRNA processing	regulation of production of small RNA involved in gene silencing by RNA	regulation of snoRNA processing	regulation of protein maturation	pre-B cell allelic exclusion	regulation of rRNA processing	regulation of tRNA processing	synaptic transmission	adult behavior	regulation of behavior	somatodendritic compartment	learning or memory	social behavior
4930447C04Rik	Polr1b		Pml					Trim21		Tert		Birc3				Kcnn1	Crhr1	Crhr1	Abl1	Abca7
Abl1	Sirt4		Rps6kb2									Cd59a				Mbp	Mapt	Lbp	Crhr1	Crhr1
Anxa4	Tert		Tert									Sirt4				Plp1			Ermn	Itga3
Camk1																Slc12a4			Kcnn1	Ptgs1
Cand2																Syde1			Mbp
Cdkn2b																Sytl4
Efna1
Helz2
Hmg20b
Ifi27
Loxl3
Map2k3
Mavs
Meis3
Mitf
Myrf
Nfkb2
Nkx6-2
Pcbd1
Pml
Rsl1
Set
Sfmbt2
Sirt4
Srebf1
St18
Stat6
Stk16
Tcf19
Tert
Tradd
Traf1
Trf
Trim21
Tyms
Zbtb7b
Zbtb8b
Zfp111
Zfp54
Zfp607
Zfp677
Zfp7
Zfp773
Zfp808
Zfp879
Zfp92
Zfp954

## Sheet: Array_astro_oligo_neur
LIST NAME	Tota genes	Input list	tot Feature counts	Present features	Expected	Fold Enrichment	Uncorrected pvalue
Fold change > 16. Genes statistically enriched in astrocytes	12019	214	98	0	1.7449	0	1
Fold change > 4. Genes statistically enriched in astrocytes	12019	214	593	9	10.5584	0.852398	0.73517	Cpq	Dhtkd1	Fkbp10	Pyroxd2	Serhl	Slc12a4	Slc46a1	Srebf1	Tor3a
Fold change > 16. Genes statistically enriched in oligodendrocytes	12019	214	66	15	1.17514	12.7644	4.22222e-13	Cldn11	Cyp27a1	Erbb3	Ermn	Galnt6	Mag	Mbp	Myrf	Nkx6-2	Plp1	Rffl	S1pr5	Tmem88b	Tspan2	Ugt8a
Fold change > 4. Genes statistically enriched in oligodendrocytes	12019	214	384	27	6.83717	3.949	9.85134e-10	Aspa	Capn5	Cd82	Chn2	Cldn11	Cyp27a1	Elovl1	Erbb3	Ermn	Galnt6	Gsto1	Mag	Mbp	Mitf	Myrf	Nkx6-2	Nmral1	Plekhb1	Plp1	Rffl	S1pr5	St18	Tmem141	Tmem159	Tmem88b	Tspan2	Ugt8a
Fold change > 16. Genes statistically enriched in neurons	12019	214	150	1	2.67077	0.374424	0.933585	Rhov
Fold change > 4. Genes statistically enriched in neurons	12019	214	877	8	15.6151	0.512324	0.990167	Dleu7	Lhfpl5	Mapt	Myadm	Nipsnap1	Rhov	Sgsm1	Tspyl3
Fold change > 4. Genes statistically enriched In Developing Astrocytes Over Mature Astrocytes	12019	214	95	2	1.69149	1.18239	0.506884	Bub1b	Kif22
Fold change > 4. Genes statistically enriched In Mature Astrocytes Over Developing Astrocytes	12019	214	55	0	0.979283	0	1
Fold change > 16. Genes statistically enriched In OPCs Over Myelin OLs	12019	214	185	0	3.29395	0	1
Fold change > 4. Genes statistically enriched In OPCs Over Myelin OLs	12019	214	1129	20	20.102	0.994926	0.544468	Bub1b	Camk1	Cd151	Cib2	Cpq	Dleu7	Efcab1	Efemp2	Frrs1	Kif22	Npr2	Ostf1	Plin2	Rtn2	Sfmbt2	Sgsm1	Slc18b1	Slc46a1	Tspyl3	Vstm5
Fold change > 16. Genes statistically enriched In Myelin OLs Over OPCs	12019	214	106	15	1.88735	7.94767	5.44903e-10	Aspa	Cd82	Cldn11	Ermn	Galnt6	Gm15417	Mag	Mbp	Nkx6-2	Plp1	Rffl	S1pr5	St18	Tmem88b	Tspan2
Fold change > 4. Genes statistically enriched In Myelin OLs Over OPCs	12019	214	507	29	9.02721	3.21251	2.48828e-08	9930012K11Rik	Aspa	Cd59a	Cd82	Chn2	Cldn11	Cyp27a1	Ehhadh	Elovl1	Ermn	Galnt6	Gm15417	Gsto1	Mag	Mbp	Mitf	Myrf	Nkx6-2	Nudt7	Plp1	Rffl	S1pr5	Smim1	St18	Tmem141	Tmem159	Tmem88b	Tspan2	Ugt8a
Fold change > 4. Genes statistically enriched in MOG+ myelinating OLs compared to MOG- OLs	12019	214	82	5	1.46002	3.42461	0.0153974	9930012K11Rik	Agmo	Aspa	Cd59a	Chdh
Fold change > 16.Genes statistically enriched in in vivo astrocytes compared to cultured astroglia	12019	214	57	0	1.01489	0	1
Fold change > 4. Genes statistically enriched in in vivo astrocytes compared to cultured astroglia	12019	214	432	4	7.69182	0.520033	0.952216	Agmo	As3mt	Aspa	Mapt
Fold change > 16. Genes statistically enriched in cultured astroglia compared to in vivo astrocytes	12019	214	43	0	0.765621	0	1
Fold change > 4. Genes statistically enriched in cultured astroglia compared to in vivo astrocytes	12019	214	470	15	8.36842	1.79245	0.0209603	9930012K11Rik	Abcg2	Anxa4	Arhgef5	Bub1b	Cast	Cd59a	Cdkn2b	Clic1	Helz2	Itga3	Kif22	Lbp	Myadm	Stat6
Selected astrocyte metabolic pathway enzymes	12019	214	39	2	0.694401	2.88018	0.152708	Dcxr	Nudt7
DNA binding proteins enriched in or expressed at high levels in astrocytes	12019	214	36	1	0.640985	1.5601	0.476759	Srebf1
Selected astrocyte expressed receptors	12019	214	43	0	0.765621	0	1
Astrocyte expressed signals that might control endothelial development and motility	12019	214	14	0	0.249272	0	1
Oligodendrocyte synthesis of creatine and carnitine	12019	214	6	1	0.106831	9.36059	0.102207	Tmlhe
Genes in the Notch Signaling pathway	12019	214	26	0	0.462934	0	1
ALL pooled specific genes (measure of specificity)	12019	214	3117	80	55.4986	1.44148	0.000132338	9930012K11Rik	Abcg2	Agmo	Anxa4	Arhgef5	As3mt	Aspa	Bub1b	Camk1	Capn5	Cast	Cd151	Cd59a	Cd82	Cdkn2b	Chdh	Chn2	Cib2	Cldn11	Clic1	Cpq	Cyp27a1	Dcxr	Dhtkd1	Dleu7	Efcab1	Efemp2	Ehhadh	Elovl1	Erbb3	Ermn	Fkbp10	Frrs1	Galnt6	Gm15417	Gsto1	Helz2	Itga3	Kif22	Lbp	Lhfpl5	Mag
[truncated: 38 more columns]

## Sheet: Barreslab
	Astrocytes_zscore_6	Neurons_zscore_6	oligodendrocyte precursors_zscore_6	oligodendrocyte newly formed_zscore_6	myelinating oligodendrocytes_zscore_6	microglia_zscore_6	endothelial_zscore_6	Astrocytes_zscore_4	Neurons_zscore_4	oligodendrocyte precursors_zscore_4	oligodendrocyte newly formed_zscore_4	myelinating oligodendrocytes_zscore_4	microglia_zscore_4	endothelial_zscore_4	oligodendrocyte precursors_vs_other_oligodendros_zscore_4	oligodendrocyte newly formed_vs_other_oligodendros_zscore_4	myelinating oligodendrocytes_vs_other_oligodendros_zscore_4
TOTAL GENES	25785	25785	25785	25785	25785	25785	25785	25785	25785	25785	25785	25785	25785	25785	25785	25785	25785
INPUT LIST	337	337	337	337	337	337	337	337	337	337	337	337	337	337	337	337	337
FEATURE COUNT	30	89	2	0	20	530	268	257	420	19	36	190	1417	785	528	61	405
PRESENT FEATURE	0	0	0	0	1	10	2	3	2	0	1	3	35	20	12	2	13
EXPECTED	0.392088	1.1632	0.0261392	0	0.261392	6.9269	3.50266	3.35889	5.48924	0.248323	0.470506	2.48323	18.5196	10.2596	6.90076	0.797246	5.29319
FOLD ENRICHMENT	0	0	0		3.82567	1.44365	0.570995	0.893152	0.364349	0	2.12537	1.20811	1.88989	1.94938	1.73894	2.50863	2.45598
UNCORRECTED PVAL	1	1	1	1	0.231422	0.158651	0.86749	0.655346	0.974669	1	0.37745	0.453145	0.0002405	0.00370394	0.0460677	0.189639	0.00278819
ZSCORE	0	0	0	0	0.735	1.005	0	0	0	0	0.315	0.12	3.495	2.68	1.685	0.88	2.775
					Nkx6-2	Camk1	Helz2	Glb1l	Fam132a		Dock6	Abcd4	4732471J01Rik	Abcg2	A730008H23Rik	Npr2	9930012K11Rik
						Ctsz	Tnfaip8l1	Ikbke	Zbtb8b			Nkx6-2	Acads	Anxa4	Cand2	Plekhn1	Abcd4
						Dok1		Srebf1				Plekhb1	Accs	Arhgef5	Cast		Car13
						Man2b2							Alg8	Cast	Clic1		Cd59a
						Pctp							Anxa4	Cd151	Gins1		Efna1
						Skap2							Arhgef1	Cdkn2b	Kif22		Fads6
						Tcirg1							Camk1	Dnah6	Ostf1		Fbxo27
						Tep1							Clic1	Dock6	Ppp1r3b		Msrb1
						Vamp8							Cpsf1	Efna1	Rad51ap1		Nmral1
						Vrk2							Ctsz	Fkbp10	Sgsm1		Nudt13
													Dcxr	Gimap9	Tcf19		Nudt7
													Dok1	Gm13157	Tor3a		Tcirg1
													Dpp7	Helz2			Vwa5a
													Llgl2	Map2k3
													Man2b2	Plin2
													Map2k3	Rad51ap1
													Nfkb2	Rtp3
													Pctp	Slc35d2
													Plin2	Tnfaip8l1
													Pnpo	Vamp8
													Ppp1r3b
													Ptgs1
													Pyroxd2
													Renbp
													Skap2
													Slc2a9
													Slc39a11
													Stat6
													Syngr2
													Tcirg1
													Tep1
													Tor3a
													Vamp8
													Vps51
													Vrk2

## Sheet: Linarsson_class
	astrocytes	CA1_CA2_pyramidal	choroid	endothelial	ependymal	interneurons	microglia	mural	oligodendro	perivascularmacrop	SS_pyramidal
TOTAL GENES	19772	19772	19772	19772	19772	19772	19772	19772	19772	19772	19772
INPUT LIST	333	333	333	333	333	333	333	333	333	333	333
FEATURE COUNT	264	288	39	323	296	152	40	101	370	227	98
PRESENT FEATURE	3	0	0	6	14	0	0	0	29	5	0
EXPECTED	4.44629	4.8505	0.656838	5.43997	4.98523	2.55998	0.67368	1.70104	6.23154	3.82313	1.65052
FOLD ENRICHMENT	0.67472	0	0	1.10295	2.80829	0	0	0	4.65375	1.30783	0
UNCORRECTED PVAL	0.824581	1	1	0.462011	0.00052841	1	1	1	6.89795e-12	0.336135	1
ZSCORE	0	0	0	0.1	3.275	0	0	0	6.765	0.425	0
	Cpq			Abcg2	BC026585				Aspa	Ctsz
	Fkbp10			Arhgef5	Capsl				Bet1	Ly96
	Slc12a4			Birc3	Ccdc108				Cd82	Plin2
				Clic1	Ccdc146				Chn2	Renbp
				Dock6	Daw1				Cldn11	Vamp8
				Efna1	Dnah6				Cyp27a1
					Efcab1				Cyp2j12
					Lbp				Elovl1
					Mr1				Erbb3
					Spag6				Ermn
					Spef2				Galnt6
					Trim68				Mag
					Ubxn11				Mbp
					Wdr31				Myrf
									Nkx6-2
									Nmral1
									Plekhb1
									Plp1
									Rffl
									S1pr5
									Slc29a3
									Smim1
									St18
									Syngr2
									Tmem159
									Tmem88b
									Trf
									Tspan2
									Ugt8a
