# Supplementary material for: Mouse models of 17q21.31 microdeletion and microduplication syndromes highlight the importance of Kansl1 for cognition
Source: PLoS Genet. 2017 Jul 13;13(7):e1006886. doi: 10.1371/journal.pgen.1006886 (PMC5531616; doi:10.1371/journal.pgen.1006886)
Supplement: S20 Table — (XLSX) [file pgen.1006886.s029.xlsx]

## Sheet: basic_data
LIST NAME	Tot genes	Input list	tot Feature counts	Present features	Expected	Fold Enrichment	Uncorrected pvalue
short genes (<250bp mature rna)	25785	504	1640	10	32.0558	0.311956	0.999999	Mir132	Mir149	Mir129-2	Mir212	Mir124a-2	Mir677	Mir1903	Mir344g	Mir5126	Mir5130
long genes (>10kb mature rna)	25785	504	419	0	8.18988	0	1
intronless genes	25785	504	4295	49	83.9511	0.583673	0.999997	Klf14	Gm13889	Cebpb	Hist1h2bc	Gas1	Kcna3	Nog	Pou3f2	Sstr4	Thbd	Cdk5r2	Htr1b	Ier5	Ccdc89	Otud1	Tspyl4	Hist2h4	Pcdhb2	Rbm15b	Hist1h4i	Hist1h2ah	Hist1h2bk	Bhlha9	Arl4c	Kctd12	Hist1h2ai	Hist1h2ag	Hist1h2ac	Hist1h2bj	Hist1h2bl	Hist1h3h	B930041F14Rik	Slitrk1	Kcnf1	Smarca5-ps	4930488L21Rik	Gm9767	Mir132	Mir149	Mir129-2	Mir212	Mir124a-2
genes with long introns (>400kb)	25785	504	565	42	11.0436	3.8031	1.55117e-13	Cntnap2	Gpr158	Cntn5	Trpm3	Nell1	Cadps	Gpc6	Lrrc7	Grm5	Cntnap5c	Cntn4	Brinp3	Plcb1	Ralyl	Thsd7a	Nrxn3	Kcnma1	Fgf12	Camk1d	Sntg1	Pde10a	Ptprt	Alk	Grid1	Grm8	Hs6st3	Astn2	Cdh13	Nrxn1	Sorcs3	Car10	Il1rapl2	Chrm3	Csmd1	Kcnh7	Sgcz	Unc5d	Ntm	Cntnap5b	Dgkb	Luzp2	Dpp10
genes with many exons (>40)	25785	504	422	8	8.24852	0.969871	0.584205	Syne1	Chd5	Sptan1	Cacna1a	Dst	Csmd1	Fry	Unc80
Chromosome: chr1	25785	504	1917	42	37.4702	1.12089	0.240926	Rcsd1	Kif21b	Map2	Camsap2	Cd34	Brinp3	Ildr2	Arid5a	Rgs20	Dst	Sntg1	Pbx1	Npas2	Rgs4	Serpine2	Cdk5r2	Fmo1	Ier5	Irs1	Nppc	Ptgs2	Rgl1	Fmo2	Pth2r	Lypd1	Dner	Nyap2	Cntnap5b	Nav1	Unc80	A630001G21Rik	Vwc2l	Bend6	Arl4c	Fam163a	Dpp10	Ptgs2os	A330023F24Rik	Mir149	Mir5126	Gm20743	Gm15850
Chromosome: chr2	25785	504	3321	49	64.9131	0.754855	0.988543	Kcnq2	Gpr158	Pde1a	Cacnb4	Pkig	Bdnf	Slc1a2	Tox2	Capn3	Celf2	Zfp385b	Gm13889	Plcb1	Sptan1	Cacnb2	Oprl1	Phyhd1	Zmynd8	Prnp	Prn	Cebpb	Camk1d	Nnat	Ptprt	Chgb	Nxph2	Sstr4	Thbd	Cd93	Rasgrp1	Scn3a	Scn1a	Ovol2	Otud1	Tshz2	Kcnh7	St8sia6	Pamr1	Zfp804a	Cbln4	Snhg11	Garnl3
Chromosome: chr3	25785	504	1734	25	33.8932	0.737611	0.959193	Lrrc7	Rapgef2	Dclk1	Lmo4	Ralyl	Pex5l	Etnppl	Mbnl1	Trim2	Kcnab1	Slc6a17	S1pr1	Kcna2	Kcna3	Cyr61	Ptger3	Stmn2	Kcnmb2	Hist2h4	Ghsr	Ppm1l	Mir124a-2	2610100L16Rik	AI504432	1700113A16Rik
Chromosome: chr4	25785	504	2151	32	42.044	0.761108	0.96115	Slc25a34	Grin3a	Pusl1	Elavl4	Grik3	Trnp1	Chd5	Runx1t1	Stk40	Fam219a	Dhrs3	Pde4b	Iffo2	Epha10	Nbl1	Pou3f2	Calb1	Dab1	Fut9	Astn2	Brinp1	Pappa	Tox	Megf9	Dnaic1	Necab1	B930041F14Rik	Foxo6	Igsf21	Acap3	Smarca5-ps	5430416O09Rik
Chromosome: chr5	25785	504	2039	22	39.8548	0.552004	0.99952	Nat8l	Ldb2	Slc4a4	Igfbp7	Rgs12	Kcnip4	Rufy3	Fscn1	Fosl2	Sparcl1	Kcnk3	Slc34a2	Nptx2	Ucn	Dpysl5	Srrm4	Mtus2	Sorcs2	Fry	Bmp3	Miat	Gm9899
Chromosome: chr6	25785	504	1872	20	36.5906	0.546589	0.999317	Cntnap2	Iqsec3	Prickle2	Fbln2	Cntn4	Klf14	Thsd7a	Foxp1	Hrh1	Rnf103	Grm8	Nxph1	Cntn6	Pdzrn3	Gabarapl1	Trpv6	Timp4	C130060K24Rik	9530026P05Rik	1700101I11Rik
Chromosome: chr7	25785	504	3112	32	60.8279	0.526074	0.999994	Ttyh1	Pde2a	Nell1	Ppapdc1a	Chd2	Grm5	Dact3	Gsg1l	Sv2b	Ptpn5	Sptbn4	Dlg2	Atp1a3	Ascl2	Adm	Atp10a	Scn1b	Cacng3	Fxyd1	Fxyd7	Ccdc89	Lgi4	Spon1	Chst8	Xylt1	Vwa3a	Luzp2	A330076H08Rik	9430041J12Rik	Mir344g	Nlrp5-ps	1500012K07Rik
Chromosome: chr8	25785	504	1665	30	32.5445	0.921815	0.70519	Gnao1	Arhgef7	Mcf2l	Cmip	Znrf1	Dlc1	Vdac3	Sorbs2	Cacna1a	Irx3	Zmat4	Clcn3	Nrp1	Plat	Cx3cl1	Cdh1	Efnb2	Ppp2cb	Cdh13	Tubb3	Psd3	Ccsap	Csmd1	Necab2	Cntnap4	Sgcz	Unc5d	Zdhhc2	4930488L21Rik	Mir1903
Chromosome: chr9	25785	504	1815	20	35.4764	0.563754	0.99875	Cntn5	Phip	Clasp2	Arhgap32	Onecut1	Thy1	Htr1b	Vipr1	Barx2	Vsig2	Herpud2	Lyzl4	Acsbg1	Senp6	Ntm	Fam63b	Rbm15b	Hcrtr2	D430036J16Rik	Gm16551
Chromosome: chr10	25785	504	1613	34	31.5281	1.0784	0.348742	Sesn1	Rfx4	Kif5a	Oprm1	Syne1	Bcr	Ptprr	Mgat4c	R3hdm2	Lims1	Prdm1	Hcn2	Marcks	Ascl1	Gadd45b	Nmbr	Pde7b	Atp5b	Plxnc1	Kcnmb4	Nts	Dusp6	Rspo3	Tmem200a	Tspyl4	Ppp1r14c	Trhde	Nr2e1	Sobp	Samd5	Lrrtm3	Gm9767	Mir677	9030612E09Rik
Chromosome: chr11	25785	504	2595	29	50.7225	0.571738	0.999819	Spag9	Acsl6	Rai1	Cacna1g	Prpsap2	Ccdc85a	Kcnip1	Ap1b1	Rapgef6	Sparc	Sez6	Nog	Gabra1	Lasp1	Nefh	Mprip	Ksr1	Cacng4	4930524B15Rik	Rnf157	Car10	Nxph3	Coro6	Fam20a	Wnk4	Bhlha9	2610035D17Rik	Mir132	Mir212
Chromosome: chr12	25785	504	1158	25	22.6346	1.10451	0.33305	Zdhhc22	Efr3b	Trim9	Nrcam	Pqlc3	Evl	Gpr68	Nrxn3	Zfp36l1	Sstr1	Dio2	Fos	Tspan13	Fam84a	Kcnk10	Trib2	Mfsd7c	Kcnh5	Dgkb	Lrfn5	Flrt2	Kcnf1	2410018L13Rik	1700030C10Rik	Gm20063
Chromosome: chr13	25785	504	1250	28	24.4328	1.146	0.254534	Pik3r1	Prr7	Marveld2	Fam65b	Cntnap3	Ube2ql1	Gm3604	Gcnt4	Hist1h2bc	Gng4	Fgf10	Gas1	Gcnt2	Nfil3	Cxcl14	Pxdc1	Chrm3	Adamts16	Hist1h4i	Hist1h2ah	Hist1h2bk	Hist1h2ai	Hist1h2ag	Hist1h2ac	Hist1h2bj	Hist1h2bl	Hist1h3h	A330102I10Rik
Chromosome: chr14	25785	504	1261	26	24.6478	1.05486	0.418043	Gjb6	Cadps	Gpc6	Tsc22d1	Kcnma1	Adra1a	Grid1	Nefm	Stc1	Nefl	Sox7	Hs6st3	Abhd6	Gpr137c	Fut11	Slc35f4	Rap2a	Loxl2	Farp1	Txndc16	Htr2a	Xkr6	Kctd12	Slitrk1	Mir5130	A230070E04Rik
Chromosome: chr15	25785	504	1315	16	25.7033	0.622488	0.986447	A4galt	Sybu	5031439G07Rik	Slc2a13	Mkl1	Kif21a	Rbfox2	Adcy8	Gdnf	Gpd1	Nr4a1	Nov	Pdxp	Kcnq3	Arid2	Plcxd3
Chromosome: chr16	25785	504	1086	6	21.2272	0.282656	0.999981	Mkl2	Fgf12	Tbx1	Gap43	Tra2b	Tmem44
Chromosome: chr17	25785	504	1685	25	32.9354	0.759061	0.942476	Mdga1	Cntnap5c	Neurl1b	Cdkn1a	Tiam2	Dlgap1	Pde10a	Alk	T	Adcyap1	Efna5	Sik1	Xdh	Plcl2	Crim1	Gabbr1	Ltbp1	Nrxn1	Lix1	Lrfn2	Ptchd4	Cpne5	Kcng3	Kcnk12	Airn
Chromosome: chr18	25785	504	822	28	16.067	1.7427	0.00341662	Prr16	Mcc	Nrep	Mapre2	Dtna	Cbln2	Cdh2	Rit2	Lipg	St8sia5	Bambi	Cdo1	Pcdhgb4	Pcdhgb5	Pcdhgb6	Pcdhga2	Pcdhga3	Pcdhga4	Pcdhga5	Pcdhga6	Pcdhga7	Pcdhga9	Pcdhga10	Pcdhga11	Pcdhb2	Grp	A930012L18Rik	Gm10549
Chromosome: chr19	25785	504	1099	10	21.4813	0.465521	0.998383	Trpm3	Nt5c2	Fgf8	Wbp1l	Htr7	Tll2	Sorcs3	Crtac1	Ina	Npas4
Chromosome: chrX	25785	504	1750	5	34.2059	0.146173	1	Ptchd1	Syn1	Pls3	Nr0b1	Il1rapl2
Chromosome: chrY	25785	504	30	0	0.586387	0	1
Chromosome: chrM	25785	504	0	0	0		1
Chromosome: chr13_random	25785	504	19	0	0.371379	0	1
Chromosome: chr16_random	25785	504	0	0	0		1
Chromosome: chr17_random	25785	504	2	0	0.0390925	0	1
Chromosome: chr1_random	25785	504	14	0	0.273647	0	1
Chromosome: chr3_random	25785	504	0	0	0		1
Chromosome: chr4_random	25785	504	1	0	0.0195462	0	1
Chromosome: chr5_random	25785	504	4	0	0.078185	0	1
Chromosome: chr7_random	25785	504	5	0	0.0977312	0	1
Chromosome: chr8_random	25785	504	9	0	0.175916	0	1
Chromosome: chr9_random	25785	504	13	0	0.254101	0	1
Chromosome: chrUn_random	25785	504	40	0	0.78185	0	1
Chromosome: chrX_random	25785	504	11	0	0.215009	0	1
Chromosome: chrY_random	25785	504	69	0	1.34869	0	1
[truncated: 7 more columns]

## Sheet: useful_GO
regulation of transcription, DNA-templated	regulation of gene expression, epigenetic	regulation of histone gene expression	posttranscriptional regulation of gene expression	regulation of mRNA export from nucleus	signal transduction involved in regulation of gene expression	modulation by virus of host gene expression	regulation of RNA splicing	regulation of viral transcription	regulation of mRNA processing	regulation of production of small RNA involved in gene silencing by RNA	regulation of snoRNA processing	regulation of protein maturation	pre-B cell allelic exclusion	regulation of rRNA processing	regulation of tRNA processing	synaptic transmission	adult behavior	regulation of behavior	somatodendritic compartment	learning or memory	social behavior
Adcyap1	Airn		Dio2		Fgf8		Mbnl1		Mbnl1			Gas1				Adcy8	Atp1a3	Camk1d	Arhgef7	Adcy8	Adcyap1
Alk	Fos		Elavl4		T		Pik3r1		Rbfox2			Rfx4				Adcyap1	Cacna1a	Cdh13	Ascl1	Atp1a3	Cntnap2
Arid2	Mir124a-2		Gcnt2				Rbfox2		Rbm15b			Serpine2				Bdnf	Cacnb4	Cntnap4	Atp1a3	Bdnf	Grid1
Arid5a	Mir129-2		Gdnf				Rbm15b		Srrm4							Cacna1a	Clcn3	Cx3cl1	Bdnf	Calb1	Nr2e1
Ascl1			Mir124a-2				Srrm4		Tra2b							Cacna1g	Cntnap2	Cxcl14	Brinp3	Cntnap2	Nrxn1
Ascl2			Mir129-2				Tra2b									Cacnb2	Dab1	Efnb2	Cacna1a	Elavl4	Nrxn3
Bambi			Prr16													Cacnb4	Fgf12	Fgf10	Cacna1g	Grm5	Tbx1
Barx2			Ucn													Cacng3	Gdnf	Hcrtr2	Calb1	Hrh1	Ucn
Bdnf			Zfp36l1													Cacng4	Ghsr	Htr1b	Chrm3	Htr2a
Bend6																Cadps	Htr2a	Htr2a	Cntnap2	Htr7
Bhlha9																Chrm3	Kcnma1	Htr7	Cntnap4	Kcnab1
Bmp3																Clcn3	Lgi4	Kcna2	Cpne5	Nptx2
Camk1d																Cx3cl1	Nrxn1	Nbl1	Dab1	Nrxn1
Capn3																Dlg2	Nrxn3	Nrp1	Dlg2	Nrxn3
Cdh1																Dlgap1	Oprm1	Nrxn1	Dner	Nts
Cdh13																Dtna	Scn1a	Oprl1	Dpysl5	Plcb1
Cebpb																Fgf12	Sez6	Ptger3	Elavl4	Prnp
Chd2																Gabbr1	Slc1a2	S1pr1	Farp1	Ptgs2
Chd5																Gabra1	Slitrk1	Ucn	Fscn1	Sorcs3
Cyr61																Gng4	Sptbn4		Gabarapl1	Ucn
Fgf10																Grid1			Gabbr1	Vdac3
Fgf8																Grik3			Gnao1
Fos																Grin3a			Grid1
Fosl2																Grm5			Grik3
Foxo6																Grm8			Grin3a
Foxp1																Hcn2			Grm5
Gdnf																Hcrtr2			Grm8
Gm3604																Hrh1			Hcn2
Grm5																Htr1b			Htr2a
Irx3																Htr2a			Htr7
Klf14																Htr7			Kcna2
Ldb2																Kcna2			Kcnab1
Lims1																Kcna3			Kcnip1
Lmo4																Kcnab1			Kcnip4
Loxl2																Kcnf1			Kcnma1
Mcf2l																Kcng3			Kcnq3
Mkl1																Kcnh5			Kif5a
Mkl2																Kcnh7			Lrrc7
Nfil3																Kcnk10			Map2
Nog																Kcnk3			Nefh
Nostrin																Kcnma1			Nefm
Npas2																Kcnmb2			Nov
Npas4																Kcnmb4			Nrp1
Nr0b1																Kcnq2			Nrxn1
Nr2e1																Kcnq3			Ntm
Nr4a1																Kif5a			Nts
Onecut1																Nefl			Oprm1
Ovol2																Nmbr			Pde10a
Pbx1																Npas4			Pde1a
Pde2a																Nptx2			Pde2a
Phip																Nrxn1			Pde4b
Pik3r1																Nrxn3			Pex5l
Pkig																Oprl1			Ptger3
Plcb1																Oprm1			Ptpn5
Pou3f2																Pcdhb2			Rapgef2
Prdm1																Pde7b			Rgs12
Prnp																Plat			Rufy3
Ptgs2os																Plcb1			Scn1a
Rai1																Rit2			Scn3a
Rbfox2																Scn1b			Serpine2
Rbm15b																Sez6			Sez6
Rfx4																Slc1a2			Slc1a2
Runx1t1																Sstr1			Sorbs2
S1pr1																Sstr4			Sptbn4
Sik1																Sv2b			Stmn2
Sox7																Syn1			Syn1
T																Trim9			Syne1
Tbx1																Vdac3			Thy1
Tox																Vipr1			Trim9
Tox2																			Tubb3
Trib2																			Ucn
Trnp1
Tsc22d1
Tshz2
Ucn
Zfp36l1
Zmynd8

## Sheet: Array_astro_oligo_neur
LIST NAME	Tota genes	Input list	tot Feature counts	Present features	Expected	Fold Enrichment	Uncorrected pvalue
Fold change > 16. Genes statistically enriched in astrocytes	12019	364	98	11	2.96797	3.70624	0.000179016	Acsbg1	Dio2	Fam20a	Fmo1	Gjb6	Lgi4	Nr2e1	Rfx4	S1pr1	Slc1a2	Slc4a4
Fold change > 4. Genes statistically enriched in astrocytes	12019	364	593	34	17.9592	1.89318	0.000258501	Acsbg1	Acsl6	Cxcl14	Cyr61	Dclk1	Dhrs3	Dio2	Dnaic1	Dtna	Etnppl	Fam20a	Fmo1	Fxyd1	Gas1	Gjb6	Gpc6	Lgi4	Lix1	Mcc	Nr2e1	Pamr1	Pde4b	Ptchd4	Rfx4	Rgs20	S1pr1	Slc1a2	Slc4a4	Sorcs2	Sparcl1	Timp4	Trim9	Ttyh1	Zfp36l1
Fold change > 16. Genes statistically enriched in oligodendrocytes	12019	364	66	0	1.99884	0	1
Fold change > 4. Genes statistically enriched in oligodendrocytes	12019	364	384	5	11.6296	0.429938	0.991707	5031439G07Rik	Ccdc89	Chst8	Pex5l	Plat
Fold change > 16. Genes statistically enriched in neurons	12019	364	150	25	4.54281	5.50321	2.93658e-12	Atp1a3	Calb1	Cdk5r2	Cntnap4	Fxyd7	Gabra1	Gap43	Grp	Kcnf1	Kcnq2	Ldb2	Necab1	Nefl	Nefm	Nell1	Nov	Npas4	Nts	Plcxd3	Rgs4	Snhg11	Stmn2	Sv2b	Trhde	Zfp804a
Fold change > 4. Genes statistically enriched in neurons	12019	364	877	114	26.5603	4.29212	8.82129e-44	AI504432	Adcyap1	Arhgef7	Atp1a3	Bend6	Brinp1	Cacna1a	Cacna1g	Cacnb2	Cacng3	Cadps	Calb1	Camk1d	Car10	Cbln2	Cbln4	Ccsap	Cdk5r2	Celf2	Chd5	Chgb	Cntn4	Cntn6	Cntnap2	Cntnap4	Cpne5	Cx3cl1	Dclk1	Dlg2	Dpp10	Dpysl5	Efna5	Efnb2	Elavl4	Evl	Fgf12	Flrt2	Fosl2	Foxp1	Fxyd7	Gabra1	Gap43
Fold change > 4. Genes statistically enriched In Developing Astrocytes Over Mature Astrocytes	12019	364	95	9	2.87711	3.12814	0.00230376	Fscn1	Grm5	Gsg1l	Kcnmb4	Ldb2	Marcks	Nav1	Pdzrn3	Ptgs2
Fold change > 4. Genes statistically enriched In Mature Astrocytes Over Developing Astrocytes	12019	364	55	5	1.6657	3.00175	0.0250177	Etnppl	Gjb6	Hist1h4i	Npas2	Trpm3
Fold change > 16. Genes statistically enriched In OPCs Over Myelin OLs	12019	364	185	25	5.6028	4.46206	3.21149e-10	Brinp1	Brinp3	Cacng4	Cdo1	Cntn4	Cntn6	Dclk1	Dpp10	Flrt2	Fut9	Gabra1	Grin3a	Lrrtm3	Nr2e1	Nrxn1	Nxph1	Oprl1	Ppapdc1a	Rfx4	Runx1t1	Slitrk1	Spon1	Trib2	Trim9	Zfp36l1
Fold change > 4. Genes statistically enriched In OPCs Over Myelin OLs	12019	364	1129	121	34.1922	3.53882	6.34833e-38	2610100L16Rik	9430021M05Rik	AI504432	Acsl6	Adcy8	Adm	Arl4c	Ascl1	Atp1a3	Bend6	Brinp1	Brinp3	Cacna1a	Cacna1g	Cacng4	Car10	Ccdc85a	Cdh13	Cdo1	Celf2	Chd5	Chgb	Cntn4	Cntn6	Cx3cl1	Cxcl14	Cyr61	Dclk1	Dgkb	Dlgap1	Dpp10	Dusp6	Efnb2	Elavl4	Farp1	Fgf12	Flrt2	Fry	Fut9	Fxyd7	Gabra1	Gap43
Fold change > 16. Genes statistically enriched In Myelin OLs Over OPCs	12019	364	106	0	3.21025	0	1
Fold change > 4. Genes statistically enriched In Myelin OLs Over OPCs	12019	364	507	9	15.3547	0.58614	0.973164	Ccdc89	Chst8	Gng4	Hist1h2bc	Hist1h4i	Kif21a	Pdzrn3	Pex5l	Plat
Fold change > 4. Genes statistically enriched in MOG+ myelinating OLs compared to MOG- OLs	12019	364	82	1	2.4834	0.402674	0.920377	Hist1h2bc
Fold change > 16.Genes statistically enriched in in vivo astrocytes compared to cultured astroglia	12019	364	57	6	1.72627	3.47571	0.0073145	2610100L16Rik	Dio2	Fam20a	Gjb6	Ntm	Pde4b
Fold change > 4. Genes statistically enriched in in vivo astrocytes compared to cultured astroglia	12019	364	432	54	13.0833	4.1274	2.05028e-19	2610100L16Rik	Acsl6	Brinp3	Cxcl14	Cyr61	Dab1	Dclk1	Dgkb	Dio2	Dlgap1	Dnaic1	Efr3b	Elavl4	Fam163a	Fam20a	Fmo1	Fos	Fry	Fut9	Gabbr1	Gjb6	Grin3a	Gsg1l	Hrh1	Igsf21	Kcnma1	Kctd12	Kif21b	Lgi4	Nat8l	Nefl	Npas2	Nr4a1	Nrxn1	Ntm	Pamr1	Pde4b	Plcb1	Pou3f2	Ppapdc1a	Rasgrp1	Rspo3
Fold change > 16. Genes statistically enriched in cultured astroglia compared to in vivo astrocytes	12019	364	43	1	1.30227	0.767889	0.734131	Stmn2
Fold change > 4. Genes statistically enriched in cultured astroglia compared to in vivo astrocytes	12019	364	470	15	14.2341	1.05381	0.455166	Adm	Cdkn1a	Fosl2	Fscn1	Gap43	Gcnt2	Kcnf1	Loxl2	Nov	Pde1a	Ptchd1	Ptgs2	Pxdc1	Sorbs2	Stmn2
Selected astrocyte metabolic pathway enzymes	12019	364	39	2	1.18113	1.69329	0.331625	Acsbg1	Acsl6
DNA binding proteins enriched in or expressed at high levels in astrocytes	12019	364	36	3	1.09027	2.7516	0.094519	Nr2e1	Rfx4	Zfp36l1
Selected astrocyte expressed receptors	12019	364	43	2	1.30227	1.53578	0.375792	Gabbr1	S1pr1
Astrocyte expressed signals that might control endothelial development and motility	12019	364	14	2	0.423995	4.71703	0.0654804	Cyr61	Sparc
Oligodendrocyte synthesis of creatine and carnitine	12019	364	6	0	0.181712	0	1
Genes in the Notch Signaling pathway	12019	364	26	1	0.78742	1.26997	0.550867	Dner
ALL pooled specific genes (measure of specificity)	12019	364	3117	234	94.3995	2.47883	4.68552e-55	2610100L16Rik	5031439G07Rik	9430021M05Rik	AI504432	Acsbg1	Acsl6	Adcy8	Adcyap1	Adm	Arhgef7	Arl4c	Ascl1	Atp1a3	Bend6	Brinp1	Brinp3	Cacna1a	Cacna1g	Cacnb2	Cacng3	Cacng4	Cadps	Calb1	Camk1d	Car10	Cbln2	Cbln4	Ccdc85a	Ccdc89	Ccsap	Cdh13	Cdk5r2	Cdkn1a	Cdo1	Celf2	Chd5	Chgb	Chst8	Cntn4	Cntn6	Cntnap2	Cntnap4
[truncated: 192 more columns]

## Sheet: Barreslab
	Astrocytes_zscore_6	Neurons_zscore_6	oligodendrocyte precursors_zscore_6	oligodendrocyte newly formed_zscore_6	myelinating oligodendrocytes_zscore_6	microglia_zscore_6	endothelial_zscore_6	Astrocytes_zscore_4	Neurons_zscore_4	oligodendrocyte precursors_zscore_4	oligodendrocyte newly formed_zscore_4	myelinating oligodendrocytes_zscore_4	microglia_zscore_4	endothelial_zscore_4	oligodendrocyte precursors_vs_other_oligodendros_zscore_4	oligodendrocyte newly formed_vs_other_oligodendros_zscore_4	myelinating oligodendrocytes_vs_other_oligodendros_zscore_4
TOTAL GENES	25785	25785	25785	25785	25785	25785	25785	25785	25785	25785	25785	25785	25785	25785	25785	25785	25785
INPUT LIST	504	504	504	504	504	504	504	504	504	504	504	504	504	504	504	504	504
FEATURE COUNT	30	89	2	0	20	530	268	257	420	19	36	190	1417	785	528	61	405
PRESENT FEATURE	1	7	0	0	0	7	13	14	44	0	0	1	20	26	29	2	9
EXPECTED	0.586387	1.73962	0.0390925	0	0.390925	10.3595	5.23839	5.02339	8.20942	0.371379	0.703665	3.71379	27.697	15.3438	10.3204	1.19232	7.91623
FOLD ENRICHMENT	1.70536	4.02388	0		0	0.675708	2.48168	2.78696	5.35969	0	0	0.269267	0.722099	1.69449	2.80996	1.6774	1.1369
UNCORRECTED PVAL	0.447074	0.00181319	1	1	1	0.895704	0.00253106	0.00058053	1.00279e-19	1	1	0.976821	0.952807	0.00667978	7.08607e-07	0.335351	0.395522
ZSCORE	0.135	2.91	0	0	0	0	2.805	3.25	9.015	0	0	0	0	2.475	4.825	0.43	0.265
	Dio2	Fam65b				Ap1b1	Adm	Acsbg1	Adcyap1			Rap2a	1700113A16Rik	5430416O09Rik	2610100L16Rik	Fam163a	Arid5a
		Nell1				Cebpb	Atp10a	Dio2	Cacna1a				A630001G21Rik	Adm	Arl4c	Ppm1l	Crtac1
		Npas4				Gm13889	Bambi	Fam20a	Car10				Ap1b1	Atp10a	Car10		Dact3
		Nxph3				Ier5	Cd34	Fmo1	Cbln4				Arl4c	Bambi	Cxcl14		Epha10
		Snhg11				Phyhd1	Cd93	Gcnt4	Chgb				Capn3	Cd34	Cyr61		Garnl3
		Srrm4				Stk40	Dlc1	Gm20743	Cntnap2				Cebpb	Cd93	Dner		Hcn2
		Tubb3				Wbp1l	Igfbp7	Pamr1	Cntnap3				Gadd45b	Dlc1	Dusp6		Kif5a
							Marveld2	Rgs20	Cntnap4				Gm13889	Foxp1	Fbln2		Prickle2
							Mfsd7c	Slc1a2	Cntnap5c				Ier5	Gcnt2	Fmo1		Sptbn4
							Mkl2	Slc25a34	Cpne5				Kcnk12	Igfbp7	Gap43
							Nostrin	Slc4a4	Dpysl5				Lasp1	Lims1	Gpr158
							Sox7	Sorcs2	Fam65b				Mir5130	Loxl2	Ier5
							Vsig2	Syne1	Gap43				Mkl1	Marveld2	Kcnab1
								Trim9	Htr7				Otud1	Mfsd7c	Kctd12
									Il1rapl2				Phyhd1	Mkl2	Loxl2
									Ina				Plcl2	Mprip	Ltbp1
									Kcnab1				Prpsap2	Nostrin	Lypd1
									Kcnh7				Rcsd1	Nrep	Nrp1
									Kcnip4				Stk40	Pls3	Ntm
									Mtus2				Wbp1l	Prn	Pde10a
									Necab1					Sox7	Prdm1
									Nell1					Stc1	Ptpn5
									Nov					T	Ralyl
									Npas4					Thbd	Rfx4
									Nppc					Tsc22d1	Sesn1
									Nrep					Vsig2	Sez6
									Nrxn3						Trim9
									Nxph2						Trpm3
									Nxph3						Tshz2
									Oprm1
									Pde1a
									Pth2r
									Rbfox2
									Runx1t1
									Snhg11
									Srrm4
									Stmn2
									Sv2b
									Tiam2
									Trhde
									Trpv6
									Tubb3
									Unc5d
									Zmat4

## Sheet: Linarsson_class
	astrocytes	CA1_CA2_pyramidal	choroid	endothelial	ependymal	interneurons	microglia	mural	oligodendro	perivascularmacrop	SS_pyramidal
TOTAL GENES	19772	19772	19772	19772	19772	19772	19772	19772	19772	19772	19772
INPUT LIST	501	501	501	501	501	501	501	501	501	501	501
FEATURE COUNT	264	288	39	323	296	152	40	101	370	227	98
PRESENT FEATURE	21	37	1	18	4	14	1	2	3	0	14
EXPECTED	6.68946	7.29759	0.988216	8.18445	7.5003	3.85151	1.01355	2.55923	9.37538	5.75192	2.48321
FOLD ENRICHMENT	3.13927	5.07017	1.01192	2.19929	0.533312	3.63494	0.986627	0.781487	0.319987	0	5.63787
UNCORRECTED PVAL	4.13391e-06	4.75525e-16	0.632829	0.001588	0.944367	3.34917e-05	0.642151	0.729379	0.995975	1	1.74709e-07
ZSCORE	4.46	8.035	0	2.955	0	3.99	0	0	0	0	5.095
	Acsbg1	Bdnf	Trpm3	Adm	Ccdc89	Arl4c	Kctd12	Gm13889	Hist1h2bc		Arhgap32
	Acsl6	Calb1		Atp10a	Dnaic1	Atp1a3		Rcsd1	Pde4b		Brinp1
	Cxcl14	Celf2		Cd34	Fos	Atp5b			Plat		Car10
	Dio2	Cmip		Cd93	Vwa3a	Cadps					Chgb
	Dtna	Crim1		Cdkn1a		Cntnap2					Cx3cl1
	Fam20a	Dlgap1		Cyr61		Dner					Dclk1
	Fxyd1	Foxp1		Dlc1		Gabarapl1					Fxyd7
	Gjb6	Gap43		Dusp6		Kcnip1					Kcnf1
	Lgi4	Grin3a		Igfbp7		Kcnmb2					Nefm
	Lix1	Grm5		Lims1		Necab1					Nrxn1
	Nr2e1	Grp		Mfsd7c		Nrxn3					Pamr1
	Pou3f2	Ildr2		Nostrin		Rufy3					Plcb1
	Rfx4	Kcnab1		Nrp1		Slc2a13					Rgs4
	Rgs20	Kcnma1		Sox7		Tspyl4					Stmn2
	S1pr1	Ldb2		Sparc
	Serpine2	Lmo4		Thbd
	Slc1a2	Lypd1		Tsc22d1
	Slc4a4	Mkl2		Zfp36l1
	Sparcl1	Nefl
	Timp4	Nnat
	Ttyh1	Nov
		Pde1a
		Pde2a
		Pex5l
		Pls3
		Prnp
		Psd3
		Rasgrp1
		Runx1t1
		Sez6
		Sorcs3
		Spon1
		Sptan1
		Sv2b
		Syne1
		Thy1
		Tspan13
